# Supplementary material for: Using metatranscriptomics to better understand the role of microbial nitrogen cycling in coastal sediment benthic flux denitrification efficiency
Source: Environ Microbiol Rep. 2023 Mar 29;15(4):308–23. doi: 10.1111/1758-2229.13148 (PMC10316378; doi:10.1111/1758-2229.13148)
Supplement: Supplementary file 1 — Data S1: Supporting Information emi413148‐sup‐0001‐supinfo.csv [file EMI4-15-308-s001.csv]

Trinity gene level ID	Trinity assembled sequence	NCycDB identifier	NCycDB identifier and Blastx homology results	NcycDB gene abbreviation	NcycDB gene name	Blastn Species ID	Blastn Species ID with Nitrosopumilus summarised	Domain	Phylum	CPPB_Spring_2014_1	CPPB_Spring_2014_2	CPPB_Spring_2014_3	CPPB_Spring_2015_1	CPPB_Spring_2015_2	CPPB_Spring_2015_3	CPPB_Summer_2015_1	CPPB_Summer_2015_2	CPPB_Summer_2015_3	CPPB_Summer_2016_1	CPPB_Summer_2016_2	CPPB_Summer_2016_3	HB_Spring_2014_1	HB_Spring_2014_2	HB_Spring_2014_3	HB_Spring_2015_1	HB_Spring_2015_2	HB_Spring_2015_3	HB_Summer_2015_1	HB_Summer_2015_2	HB_Summer_2015_3	HB_Summer_2016_1	HB_Summer_2016_2	HB_Summer_2016_3
TRINITY_DN134495_c0_g1	GCAAGATCAAGCCCCGGGATGCCGTGATCGCAGAGCCGGAAGTCGGCCTCGGCCCGCTTCACACGGCGTTCGACGGCCGCGGCAATGCCTACACTTCGATCTTCATCGATTCGGTGATCACGAAGTGGAACATCGCCAAGGCGATCGAGGCCTTCAACGACGATTCGGTCGACCCCATCATCCACAAGCTGGATGTGCACTACCAGGTCGGCCACACCAACGCCTCGATGAGCGAGACCAAGGAGTGCGACGGCAAGTGGCTGATCGCACTGTGCAAGTTCTCGAAGGACCGCTTCCTCAACGTCGGGCCGCTTCACGCCGAGAACGACCAGCTGGTCGACATCTCCGGTGAAAAGATGCGGCTCGTCCATGATGGGCCTACGTTCTCCGAGCCCCATG…	474dbc10acf7bf3400418e184786234c	474dbc10acf7bf3400418e184786234c^474dbc10acf7bf3400418e184786234c^Q:3-833,H:357-631^62.816%ID^E:3.86e-125^.^.	nosZ	Nitrous-oxide reductase	Acanthopleuribacteraceae bacterium M133	Acanthopleuribacteraceae bacterium M133	Bacteria	Acidobacteria	7.92	0	0.139	0.85	3.641	0	0	0.107	0	0.07	0.147	0.135	0	0	0	0	0	0	0	0	0	0	0	0
TRINITY_DN79939_c0_g2	CTTCGGTCGTATCGTCAATATCGGTTCGGTCAACGGCCAGGCCGGCCAGTACGGCCAGGTCAACTACGCCGCCGCCAAGTCGGGAATCCACGGCTTCACCAAGGCGCTGGCGCAGGAAAGCGCGTCCCGGGGCATTACCGTAAACGCGATCGCGCCCGGCTATATCGCGACCGAAATGGTGCGAGCGGTACCGGAGAACGTGCTCGAGAAGATCGTCATGCGCATCCCGGTAGGCCGCCTCGGCGAAGCCAGCGAGATCGCGCGCGGTGTGCTGTTCCTGGTTGCCGACGATGCCGCGTTCATCACCGGATCGACCCTGTCGATCAACGGTGGACAACACATGTAC	515849.XP_001903432.1	515849.XP_001903432.1^515849.XP_001903432.1^Q:11-343,H:163-296^34.328%ID^E:2.6e-12^.^.	nmo	Nitronate monooxygenase	Azospirillum brasilense	Azospirillum brasilense	Bacteria	Alphaproteobacteria	0.425	0	0	0	0.562	0.233	0	0	0	0	0.489	0	0	0	0	0	0	0	0	3.452	0	0	0	0
TRINITY_DN45679_c0_g1	CTCGGCCGCATCGATAGGCGGACGGAACCGTTCGGGGGGCGACCAAGCCAATCGGCACTCATTGTCTGAATAAAGCGAGGACAAAGATGAGCAGTAAAGACGATATGGTAGAATTGGTCGCCAAGACGACCGGTTGCACCAAGACCAGCGCCCGTGATGCGGTGAACAAGATGTTCGACACCATGATGAAGCAGTGCAAGAAGTCCGGCGAGCTTCAGATCCCGGGCTTCGGCAAGTTCAAGGTCCGCCACCGCGCGGCCCGCAAGGGACGCAACCCGCGGACCGGCCAGACGATCCAGATCAGGGCCAGCAAGTCGGTCGGCTTCAAGCCGGCGGCGGCCTTCAAGGGGTCGCTCTGAGTTCCGGATAACGGAAAG	171060236	171060236^171060236^Q:93-356,H:2-89^39.773%ID^E:8.61e-15^.^.	gdh_K15371	Glutamate dehydrogenase	Caulobacter rhizosphaerae	Caulobacter rhizosphaerae	Bacteria	Alphaproteobacteria	0	0	0	0	0	0	0	0	0	0	0	0	0.739	3.056	0	0.723	0	0	0	4.012	0	0	2.289	0
TRINITY_DN134881_c0_g1	TGTATACAACATCAATACCATTCGCGGTGGCGAACTGGATATGGGTGTTGCGCAGTCTGACTGGCAGTACCACGCCTATAACGGCACCGTTAAAAAATCGTTCATCGATGCGGGTCCCTACAAGGAACTGAGAGCGGTATTTTCAGTACACCCGGAGCCGATCAGTATCGTTGCGCGTAAAGATGCCAACATCAAGCACATCAGCGACCTGGAAAACAAGCGGGTCAACATTGGTAACGCAGGTTCCGGAACAGAGGCAACCTGGAATGTTGTCTGGAATGCGATGGGCAAGAACAACAGGGATCTCAAGCTGGCTGCACAAATGAAATCAGCTGAAACACCGGGAGCCCTGTGTGACAACAAGATTGACGCATTCTTCTGGCTGGTGGGAAATCCTGC…	b90c49e57a325ce4ffccb9031ecdf6d6	b90c49e57a325ce4ffccb9031ecdf6d6^b90c49e57a325ce4ffccb9031ecdf6d6^Q:8-445,H:103-243^32.877%ID^E:6.31e-14^.^.	nirK	Nitrite reductase (NO-forming)	Cognatishimia activa	Cognatishimia activa	Bacteria	Alphaproteobacteria	1.161	0	0	0	0	0	0	0	0	0	0.704	0.194	0	0	0	0	0	0	0	0	0	0	0	0
TRINITY_DN80687_c0_g1	ATCAGGTCTCGGCGCAGGAGGATTTGGTGATCAACGTCGGCGACCGTGTGTTCTTCGACTTCGACAAGTCGGATCTGCGCCCGGATGCGATCGACACGCTGAACCGCCAGTCCGACTGGATGAACGCCAACGGCTCGATCACGGTTGCGATCGAGGGTCACTGCGACGAGCGCGGCACGCGTGAGTACAACCTGGCGCTCGGTGAGCGTCGCGCGGCCTCGGCCAAGCAGTACCTCGAGAGCATGGGTGTCGGCGGCGGCCGCATGGAGACGGTCAGCTACGGCAAGGAGCGTCCCGCGGTGCTCGGCTCGAACGAGGCGGC	430762628	430762628^430762628^Q:48-317,H:87-176^40%ID^E:3.39e-20^.^.	nirA	Ferredoxin-nitrite reductase	Hypericibacter adhaerens	Hypericibacter adhaerens	Bacteria	Alphaproteobacteria	0	0	0	0	0	0	0	0	0	0	0	0	0.566	0	0.292	1.117	0	0	1.09	2.599	0	0	0.844	0.509
TRINITY_DN152623_c0_g1	CGATGCCACTGGCCTCAACTGCCCGCTGCCTATTCTCAGGTCCAAGAAAGTCTTGAGCAAGATGAATAGCGGCGACGTGCTTTATGTCATTTCCACCGACTCGGGTTCGGTAAAAGACTTCGACGCGTTCTGCAAGCAGACCGGCAACGAATTGCTCGATAGTTCCGAAGCCGAAGGCAAGTATCACTACTACATCAAGAAAGCCTGAGTCTGATAGACCCGGGCCATCAATTCGTTTCGGAGCCGAAATATGTCTGACGAGAAAAAACTGGCGATTATCGCCACCAAGGGAACCCTCGACTGGGCTTACCCTCCTTTCATCCTGGCGTCTACCGCGGCCGCGCTCGGCTACGACACCCAGATTTTCTTTACCTTTTATG	22f0f592efbd18027cbb5e4eb6af87e4	22f0f592efbd18027cbb5e4eb6af87e4^22f0f592efbd18027cbb5e4eb6af87e4^Q:2-379,H:604-724^34.127%ID^E:2.05e-16^.^.	nirB	Nitrite reductase (NADH) large subunit	Magnetospirillum gryphiswaldense	Magnetospirillum gryphiswaldense	Bacteria	Alphaproteobacteria	0	0	0	0	0.15	0.19	0	0	0	0	0	2.719	0	0	0	0	0	0	0	0	0	0	0	0
TRINITY_DN18877_c0_g1	CTGAAATCATCGGAGCGATTATCGTTGTCACCGTCATTGTCCTTCTCCTGGCGACCTTCATCGGACGCGGAATTACCGGTCCGATCGGCGCCATGACGGGGGCGATGGGCCGTCTGGCCGGAGGGGACCTGGAAGCCCATGTCCCTGCCCAGGATAGTAAGAACGAACTGGGCGAAATGGCCTCGGCGGTGCAGGTGTTCAAGGAAAACGCCATCCGGGTCAAGGAGATGGAGGCCGAACAGGCCAAGGCCGAAGAACGAGCGATTGAGGAAAAACGCCAGCTGATGAACAAGATGGCGGACGACTTCAACGCCAGTGTCGGCCATGTGGTTCAAGCCGTGGCCGGCGCATCCAACCAGATGCAGACCTCGGCCCAATCCATGACCTCAACGGCCGAAC…	302343372	302343372^302343372^Q:471-1097,H:306-514^35.023%ID^E:2.33e-17^.^.	gdh_K15371	Glutamate dehydrogenase	Magnetospirillum sp. ME-1	Magnetospirillum sp. ME-1	Bacteria	Alphaproteobacteria	0	0	0	0	0.14	0.035	0	0	0	0	0	0	0	0	3.464	0	0	0	0	0	0	0	0	0
TRINITY_DN160627_c0_g1	CTCAAATCCCGGGACATTGGAAAAGGCGATCGGGTGGTCGTCTACATGCCCATGATCCTGGAGCTGCCGGTGGCGGCCCTGGCGTGTGCGCGCATTGGCGCCATCCACAGCATTGTGTTCGGCGGTTTCAGCGCCGAGGCGCTGGCCAACCGGATCCAGGATTGTGACGCCAAGGCCGTGATCACGGTGGATGGCGGTTTTCGGGCCGGCAAACCCATTGCGCTGAAGGAAACGGTGGATGCGGCCCTGAAGAGCTGTCCCGGGGTGGAAACGGTGCTGGTGTTCGACCGGGCCGGTCTGAATCCCCAGCTGGATGCATCAAGGGAAATCTGGTGGCACGAGGCCATGGCCGAGCCGGGGCTGGCATCCCATGTGGCCCCTGAGCCCATGGGGGCGGAA…	a5a6617a49f802a6d69a5cc2dd1b7428	a5a6617a49f802a6d69a5cc2dd1b7428^a5a6617a49f802a6d69a5cc2dd1b7428^Q:1-1500,H:44-502^26.6%ID^E:7.53e-36^.^.	nosZ	Nitrous-oxide reductase	Martelella sp. AD-3	Martelella sp. AD-3	Bacteria	Alphaproteobacteria	0	5.17	0.095	0	0	0	0	0	0	0	0.068	0	0.037	0	0	0	0	0	0	0.057	0	0	0	0
TRINITY_DN170957_c0_g1	AACGGTTACCGAAGCCGGCTATGTGGGCGAAGATGTTGAAAACATTCTGCTCCAGCTCCTTCAGGCGGCCGATTACGATGTCGAGCGTGCACAACGCGGCATCATATACATCGATGAAATCGACAAGATTGGCCGCCGAACCGAAAACGCATCACTTACCCGGGATGTTTCCGGCGAGGGTGTCCAGCAGGCATTGCTTAAGATCATCGAAGGCACC	302342889	302342889^302342889^Q:2-217,H:145-216^87.5%ID^E:1.11e-37^.^.	nosZ	Nitrous-oxide reductase	Nitratireductor sp.	Nitratireductor sp.	Bacteria	Alphaproteobacteria	0	0	0	0	0	0	0	1.374	0	0	0	0	11.963	0	0	0	0	0	0	0	0	3.48	0	0
TRINITY_DN107159_c0_g1	GGCTGCCAAGAAGAAGGCAACGAGCAAGGCCGCGGCGCAGCGGCCGCCAACCAAGAGTCAGATCATCGGCCAGATTGCCGACAAGACCGGGCTGACCCGCAAGGACGTCGGCGCGGTATTCGATAATCTGAACGCGATCATCAAGCGCAACGTCGGGCGCCGTGGTCCGGGCGAATTCACGCTGCCCGGTCTTGTGAAGGTCCGGGTAGTAAAGAAGCCTGCCACGAAGTCGCGCAAGGGCATCAACCCGTTCACGGGCGAGGAAATGGTGTTCAAGGCAAAACCCGCGCGCAAGGCCGTCAAGGTCACGGCGCTCAAGGGTCTGAAA	247633.GP2143_10112	247633.GP2143_10112^247633.GP2143_10112^Q:50-328,H:119-211^62.366%ID^E:5.54e-26^.^.	ureB	Urease subunit beta	Rhizobiales bacterium IZ6	Rhizobiales bacterium IZ6	Bacteria	Alphaproteobacteria	0	1.228	0.408	2.061	0	1.329	0	0.303	0	0.378	0.274	0	0	0	0	0	0	0	0	0	0	0	0	0
TRINITY_DN42512_c0_g1	GAAAAAAACAATCGTCATCGGCATGGCCCTGTTTTTTGGGTTTGTCCTTTTCATGAGCGCTGCACCGACACAGGCGGCGGATCAACAATTCGTCACCATCGGTACCGGCGGTGTGACCGGGGTTTATTATCCCACCGGCGGGTCTATCTGCCGCCTGGTGAACAAAGGCAGGAAAGTACACGGGATACGCTGTTCGGTTGAAAGCACCGCTGGATCCGTCTATAACCTCAACACCATTGCCGCCGGCGAGCTGGATATGGGGGTTGTCCAGTCCGACTGGCAGTACCACGCCTATAATGGCACCAGCAGGTTCAAAGACAAGGGTCCAAATAAAGATCTGCGCGCCGTTTTCTCGGTTCATCCCGAGCCGTTTACGGTGGTCGCCCGTGCCGATTCCGG…	b90c49e57a325ce4ffccb9031ecdf6d6	b90c49e57a325ce4ffccb9031ecdf6d6^b90c49e57a325ce4ffccb9031ecdf6d6^Q:173-973,H:86-348^33.708%ID^E:2.69e-40^.^.	nirK	Nitrite reductase (NO-forming)	Ruegeria sp. THAF33	Ruegeria sp. THAF33	Bacteria	Alphaproteobacteria	0	0	0.477	0.072	0.037	0.164	0.203	0.089	0	0.169	0	0.242	0	0	0	0	0	0	0	0	0	0	0	0.697
TRINITY_DN123141_c0_g1	CGATGGTCCCGGGCTCTTCATCAGAACTCACCCGGACAGCAAATACGTGATCATGGATCAAACCAAGCATCCGGAACCGGAAGTGCAGCAATCGATCCAAGTTATCGATAAAGCAACCCGGGAAATCGTAAAAACCATCCGTGTGACGGAAATGGAAAAAGCGCTTGCCGTGCATACCGAATTTAACAAAGACGGCAGCGAATTCTGGGTCTCCGTCTGGGTACGTGGTGGCAAGAAGAACTGGCTTAAAGGTCACATCGTTGTCTATGACGCGAAGACCCTTGAGAAAAAAGCGGTTATCGAAGGCCTTGAAACGCCAACTGGCAAATTCAACGTCCACAATCGCGTACACCATGTGACCTAAGGA	A0A1E2Z7T9	A0A1E2Z7T9^A0A1E2Z7T9^Q:2-361,H:431-549^70%ID^E:3.09e-49^.^.	nirS	Nitrite reductase (NO-forming)	Ruegeria sp. THAF33	Ruegeria sp. THAF33	Bacteria	Alphaproteobacteria	0	0	0	0	0.328	0.613	0	0	0	0	1.28	3.532	0	0	0	0	0.758	1.192	0	0	1.069	0.603	0	0
TRINITY_DN133119_c0_g1	CGCGGGCCCTGGAAATGGTTCGTCTGCCCGGCGTTGAGAATCGAATGCCGAGCCAGCTTTCCGGCGGCCAGCAGCAGCGCATCGCCATGGCACGGGCCATTGTAATCGAGCCGGACGTTCTGCTGATGGACGAGCCCCTTTCGGCCCTGGACGAAAATCTGAGGGAGGAGATGCGACGGGAAGTGGACAACCTCCAGCAGATGCTCGGC	693661.Arcve_0699	693661.Arcve_0699^693661.Arcve_0699^Q:9-209,H:128-194^50.746%ID^E:1.45e-15^.^.	nifH	Nitrogenase iron protein NifH	Stappia sp. ES.058	Stappia sp. ES.058	Bacteria	Alphaproteobacteria	0	14.292	0	0	0	0	0	6.862	0	0	0	0	2.975	0	0	0	0	0	0	0	0	0	0	0
TRINITY_DN66220_c0_g1	CCCACCCCTGGTTCCCAGGAGGATCTGCTGCTTAACGTGGGCGACCGCGTTTTCTTCGCGTTCGACCGCAGCGATCTCAACGCCGATTCTCGTGGCACTCTCGAGAAGTTGGCGTCCTGGATGACCACGTATCAAAACGTCACCATCACCATCGAGGGTCATTGCGACGAGCGCGGTACGCGCGAGTACAACTTGGCGCTCGGTGAACGGCGCTCCGATGCGGCACGTGACTATCTGGTCGCACTGGGCGTTGACGGGGGGCGTGTTACCACGATCAGCTACGGCAAGGAACGGCCGGCCGTGCTCGGCTCCATGGAGGATGCCTGGGCACAGAACCGCCGGGACGTTTTCGTCGTCAACTGATACGCCTCTCGATCATTTGAGACAGG	430762628	430762628^430762628^Q:49-342,H:87-184^42.857%ID^E:3.7e-22^.^.	nirA	Ferredoxin-nitrite reductase	Stella sp. ATCC 35155	Stella sp. ATCC 35155	Bacteria	Alphaproteobacteria	0	0	0	0	1.732	0	0	0	0	0	0.186	0.445	1.077	0.428	0	0	0	0.526	0	7.255	0.933	0	3.414	0.886
TRINITY_DN80874_c0_g1	TGTGGTGTCTGCCATATGGGTGTAGACCATGCTGAATACGAGTTCTGGAACAACTCTTTTCATGGTAAGATTTACGCGATGGAAGGTGATACCTGGGATTGGGAACAGAAGATGACTCCTAAGAATTACCGCACACCTACATGTGCGTACTGCCATATAGGTGAAAATGGTAATCACAATGTACAACATATGGCAACTGATTATGCACATATGGGTATGTTTCAGCTCGACAGAGGTGCGCCACAGCATAAAGCTAAGAGGGATGCGTGGATAAAAAAATGTCAGGGATGTCATTCTCCACGTTGGGCGGCAGAGCAGTTGTATGCTATGGATGAGCAGATCCATATCAGCTTTACAAAATGGCGTGAAGCAGTTGGCGTTATTGTTGGGTTGTATCTT…	G5CP36	G5CP36^G5CP36^Q:1-423,H:19-159^84.397%ID^E:3.98e-92^.^.	hzo	Hydrazine oxidoreductase	uncultured ammonia-oxidizing bacterium	uncultured anaerobic ammonium-oxidizing bacterium	Bacteria	anammox/environmental	0.264	0	0.225	0.253	0	1.355	0	0.17	0.706	0	0	0	0	0	0	0	0	0	0.56	0	0	0	0	0.264
TRINITY_DN34823_c0_g1	CACGAAACTCAGTACAACGAGAACAATCAGGCGGGTATAGGTTCACACGCTTCTTGTTCAAGTTTTGCTCAGGTTGAGTGTGCATGGTCTATTGAAAGACCACCTGGAGATACAGCAGGTTGTGTTTTCTGTCATACAAGTCCAGAAGAAAGATGTAGTACTTGTCACCAGAGACACCAGTTCTCTCCATGGGTTGCAAGACATGCAGAACAGTGCAAAACTTGTCACTGGGGTAAAGACCACAGAGATTGGGAAGCATGGGATATAGGAATGCACGGTGTTGTTTATCAGGTTAACAAATGGGATCCTGAGCAGTTCGATTTTGACAAACCATTGGCAGAG	Q1PYC5	Q1PYC5^Q1PYC5^Q:1-342,H:176-289^85.965%ID^E:9.87e-68^.^.	hdh	Hydrazine dehydrogenase	uncultured anaerobic ammonium-oxidizing bacterium	uncultured anaerobic ammonium-oxidizing bacterium	Bacteria	anammox/environmental	0	0	0	0	0	0	0	0.268	0	0	0	0	0.484	0	0	0	0	0	2.8	3.557	0	1.448	0	1.31
TRINITY_DN56622_c0_g1	ATGCTGATTACGTAGGACCTACTTGTCAGTACTGTCATTTGAGGGGTGGTCATCATAACGTACAGAGGCTTTCAACTGTATACACAAGTATGGGTATGTCAAATGCTGACAGGGGCGCGCCTCTCTGGAAGGAGAAGAGAGACACCTGGACATCAGTATGTGACGACTGTCATTCACCGAGGTTTGCAAGAGAGAACTTGCAGGCTATGGACGAAGCTTGTAAGGATGCAGGTTTGAAGTATACTGAGACGTTTAAGGTGGCAGAGAATCTGATGTTGGATGGAATGGGCGAGCCGATGCCTAAGGATCTTGCACCAGACTGGAGTGGTCAGCACATCTGGAGTTTGAAGATTGGAGCTTATCATGATGGTCCGAAGTATGGTGGTAAGAAGGGTGAGT…	D3Y4Y0	D3Y4Y0^D3Y4Y0^Q:3-407,H:82-216^99.259%ID^E:2.95e-97^.^.	hzo	Hydrazine oxidoreductase	uncultured anaerobic ammonium-oxidizing bacterium	uncultured anaerobic ammonium-oxidizing bacterium	Bacteria	anammox/environmental	1.149	0	0	0.136	0	0	0	0	0.26	0	0	0.232	0	0	0	0.635	0	0	0	0.465	0	0	0	0
TRINITY_DN167435_c0_g1	CTGTAAAAGATGCTGGTCTTAAATACAGAGAAACTTTCAAAGTTGCTGAAGACCTCTATCGTGATGGCCTTGATGAACCAATGCCTAAAGATCTTGCTCCTGACTGGTCAGGTCAGCATATCTGGCAGTTGAAGATTGGTGCTTATCATGGTAAAGAGTTCGGTGGCGCAGAAGGCGAATCTGGTGAATTTAGGATGTCAAACTGTTCTGATATTACTAGAACATGTTTTGAAAGTGTCGGATACTGGATGACTTATATCATGAAAGGTATGGCTCATGGTTCATGGAACGACGCTACATATTGTGATGGTTCATTTGGTATGGACAGATGGTTAGTCAGGGTTAAAGATACCTCTTCAAGGATCAGAAGAACTGCCGCTATTGAGGCAAAAATCGGTC…	D3Y530	D3Y530^D3Y530^Q:3-482,H:154-313^100%ID^E:8.08e-104^.^.	hzo	Hydrazine oxidoreductase	uncultured anaerobic ammonium-oxidizing bacterium	uncultured anaerobic ammonium-oxidizing bacterium	Bacteria	anammox/environmental	0	0	0	0	0	0	0	0	0	0	0	0	0	0.53	0	0	0.219	0	0	0.977	0.602	0.325	0	0.829
TRINITY_DN16053_c0_g1	AGAAATTATCACTCATTGGGTGCCACACGAAGTCTATGGTATGCCAGGTGATCCTGACAACTCTGGAAAGGTTTTCTTTTCAGGTTTGTACGCGAAGTACATGGGTTATCCAAAAGGCGCGCCTCCATATCCGGGAAAATATTCCAGATTTTGGAGAACACTTCCTGCATATCGTTACTACATCCCAGACTATATGTACAACAGGGATGAAGTAAGACCTTCAAACCCAATCAAGGGTCAGTTCAGACTGAAAGAGTGTCTGGGTTGTCATTCAGTAGTCACACCTGGTATCGTAAGAGATTACGAGAAGAGTGCGCATGCAAAGGCTGAACCTAGCCCAACAGGTTGCGATACCTGTCATGGTAACAACCACCAGAAGTTGCTGATGCCAAGTTCAAA…	L0C944	L0C944^L0C944^Q:14-811,H:1-266^95.113%ID^E:0^.^.	hzo	Hydrazine oxidoreductase	uncultured anaerobic ammonium-oxidizing bacterium	uncultured anaerobic ammonium-oxidizing bacterium	Bacteria	anammox/environmental	0.103	0.174	0.078	0.524	0.028	0.242	0.169	0.071	2.478	0.09	0.313	0.281	4.408	0.55	0.027	1.095	0.037	0.222	0	0.996	0.437	0	0.113	0
TRINITY_DN39645_c0_g1	CTTATCCAAGACATATCTATGGTAACGAGGTTGATGAGCAGCCAAATGATCCTAAGATTCAGGCTAGAGAAGCTTCAGATGGATATGTGTATTACATCGAGGCGTTAGACTGCAATTCTGGTATAGGTAATCTTGCAAGAGTTAGCTGGACTACACCTCACTCTAAGACGCAGTCCAGACTGAACCATGACGGAAGACTTTACAGAAGTCCTCATCCATTGCCAGACGGCCGTCTGATGGTGTCTTCTGCTGAAAGACAGGATTTTGGTCTTTATTACTTCTGCGCTGATAAGGGCACTGTTTCAGAGTTAGTATATGATGATCCTGAATGGAATGATCATCAGCCACAGCCAGTTTATCCACGTTACAAACCAAGATGGATAAACTCCTTTACAGCAG…	T2FFT9	T2FFT9^T2FFT9^Q:3-599,H:43-241^94.975%ID^E:8.22e-142^.^.	hzsA	Hydrazine synthase subunit A	uncultured anaerobic ammonium-oxidizing bacterium	uncultured anaerobic ammonium-oxidizing bacterium	Bacteria	anammox/environmental	0	0	0	0.118	0.187	0.129	0	0	0.211	0	0	0	8.094	0.306	0.415	0	0	0.374	0	0.607	0.407	0	0	0
TRINITY_DN155480_c0_g1	CGTGACGGAAATATTTTGTTCAGTAGCACACAGGCTAATGGTACTCATAATAACTCTAATGGTAGTACATGCCTGTTAGTAGATAACTGGGATGGTTCTTATCCTAGGCATATCTATGGTAACGAGGTTAGTGAACAGCCAGATGCTCCTAAGATTCAGGCAAAAGAGGCTCCAGATGGCTATGTGTATTATATTGAGGCGTTAGACAGCAACTCAGGTATAGGTAATCTTGCAAGAGTTAGCTGGACTACTCCTCATGCTAAGACGCAGTCCAGGCTGAGCAATGACGGAA	T2I4K5	T2I4K5^T2I4K5^Q:1-291,H:38-134^94.845%ID^E:4.88e-63^.^.	hzsA	Hydrazine synthase subunit A	uncultured anaerobic ammonium-oxidizing bacterium	uncultured anaerobic ammonium-oxidizing bacterium	Bacteria	anammox/environmental	0	1.696	0	0.316	0	0	0	0	4.572	0	0	0	0	0	0	0	0	0	0	0	0	0	0	0
TRINITY_DN46449_c0_g1	CAACAATACAGACAGGTCCTGACTGGGAGCCACTCGAAAGAGGAGAGCCACTGACAGTTCCTGAAGTGCATTACAGGGCAAAACACTCACCATACAAGAGTGAATTGGTGAGATTTGGACAGTTTTTGTTTAACGAAGCATCATGGACACTGCAGGGTGAGTATTCATGTGCAAGCTGCCACTATGAAAGAGGCCAGACAACAGGCACGATCTGGGACCTTGGTGATGAAGGTTGGGGCAGCTGGAAGAACACAAAGTACATCAGGGGTGGAAGATACCTTCCTCCGTTTAGGCATGAAGGATTCACTGGCCATCCTGATGAAATCGTAGGAGCTGCTTCTTCGATTGACAGAGTATGTGGTCGTGACCCTGGATTTGTGTTCAGAAGTGAGAATTTCT…	A0A136M1U9	A0A136M1U9^A0A136M1U9^Q:3-449,H:34-182^89.262%ID^E:8.04e-101^.^.	hzsB	Hydrazine synthase subunit B	uncultured anaerobic ammonium-oxidizing bacterium	uncultured anaerobic ammonium-oxidizing bacterium	Bacteria	anammox/environmental	0	0	0	0	0	0	0	0.152	0.954	0	0	0	1.962	0.611	0	0	0.183	0	0	0.56	0	0	0	0
TRINITY_DN82490_c0_g1	CTGAAAGTGATACTGTGTCAGTTATTGACGTAGGCAACAAGGCGGTTGTAAAGACTATAAAGGTTGGCGATTGGCCATGCAGTGTGAAATTGTCTAAAGATGGATCTAAGGCATATGTTTGTTGTTCAGGTAGTATGTGGAATACAGTTGATATCATTGATACTGCGATGAACAGCAAGATAGGCGAAATCAGAACTACTGATTATGGCCCAAGAGACATTGCAATTTCTCCTGATGGAAAAACTGCTGCAGTAATCCTGGATACAACAGGTAAGATCAACAGGGGCGTAGATTTTGTAGATCTTGCATCAGGTAGGGTTATTGAGCACAGAAATATCTATCAGAGTTGTAACCTGAGGGGTGTAGAGTACACGCCTGATGGAGCATATGTACTTGTCA…	A0A136M1V2	A0A136M1V2^A0A136M1V2^Q:3-770,H:99-354^64.453%ID^E:1.86e-120^.^.	hzsC	Hydrazine synthase subunit C	uncultured anaerobic ammonium-oxidizing bacterium	uncultured anaerobic ammonium-oxidizing bacterium	Bacteria	anammox/environmental	0	0.55	0	0.045	0.094	0	0	0	1.549	0	0	0	1.433	0	0	0.734	0.201	0	0	0	0.964	0	0	0
TRINITY_DN52290_c0_g1	CGTGACGTCGCCGTTTCCGGTGATGGTAAGTACGTCATCGGCGGTGCTTATTGGCCACCACATTTCGTCATTCTCGATGCCGTCACCATGGAACCGTTGAAAGTGGTTTCCACTCGCGGTGTCAACGTCGATGGCGACTATGTTAACGAGTCGCGCGTCGCCGCGATCTACACCACCCCGGGCCAGTCTTCATTCTGGGTGGCAATGAAGGAACTGGGACAGATGTGGCAGGTGAACTACACCGACCTCGATAACCTGGCAATCAAGCAGGTCAATTCGGCCAAGTTCCTGCACGACGGCTTCTTCGATC	A0A165TVD7	A0A165TVD7^A0A165TVD7^Q:1-309,H:250-352^82.524%ID^E:7.62e-56^.^.	nirS	Nitrite reductase (NO-forming)	uncultured bacterium	uncultured bacterium	Bacteria	anammox/environmental	1.184	0	0	0	0	0	0	0	0	0	0.323	2.216	0	0	0	0	0	0	0	0	0	0.928	0	0.556
TRINITY_DN26066_c0_g1	AAGCAGGTCAATTCAGCCAAGTTCCTGCACGATGGTTTCTTCGATCCGACCGGACGTTACTTCCAGATTGCCGCTAACGCATCCAACAAGATGGTTATCGTCGATTCCAATACCGGTAAGCTCGAAGCGATGATCGATACCGCGAAACTGCCGCACCCCGGACCCGGTGCAAACTGGAACGATGCGGAATGTGGACCGGTTGGTGGTACCACCCACCTGGGCGAAGGCAAGGTTACCGTCTGGGGTAACGATCCCAAGGGGCATAAGGATGCCGCATGGAAGATCTGCTACACGGTTGATACCGATGGCCCAGGTGTGTTTATCCGCACCCATCCGACGTCTGACTACGTATGGGCGGACCAGACCAAGCACCCCGAGCCAGTTATTCAGCAAAGCGTC…	R4YN15	R4YN15^R4YN15^Q:13-660,H:328-543^80.093%ID^E:2.13e-128^.^.	nirS	Nitrite reductase (NO-forming)	uncultured bacterium	uncultured bacterium	Bacteria	anammox/environmental	0	0	0	0	0	0	0	0	0	0	0	0.281	0.365	2.873	0	1.664	1.187	1.449	0	1.442	1.31	0.176	1.585	1.479
TRINITY_DN39718_c0_g1	ACCCCTTAACGGGTGGGGAGCCGATGGAAACGCGATGTATGGCGGCATGTGTCGGCAAGATTCGCATGCAGAATCTCGTCAAGATTGGCGAGGATGGGCTCTGGGCAGAAGATCGCTGGAACCCATTGTATTACACCATTCGGGTGGAGCAAGTGGCTCTTCCGTTGTACCCACAATGGGGCACGGAGCCGAATGGGTTTTACATTCCCCCACGGCAAGCGCCACGGGGATACATCCGGCAGATGTTTGGGCCGGGCGTGGACAATGCGATCGAGAAGTACTTGGTGCCAAGCCGGGAATTGTTGGCAGTGCTGCAGTTGTGGCGCGCGAGCCAACAGATTGTGTTCCGGTATGACGTCATTCCGGGCCCGAAAGTGTTTGAGACCCAGATTCACGGGA…	N1LK55	N1LK55^N1LK55^Q:3-482,H:252-411^93.75%ID^E:5.41e-108^.^.	nxrB	Nitrite oxidoreductase, beta subunit	uncultured bacterium	uncultured bacterium	Bacteria	anammox/environmental	0	0	0	0.199	1.058	0.233	0.152	0.134	0	0	0	0.513	0	0	0	0	0	0	0	0	0	0	0	0.207
TRINITY_DN74878_c0_g1	CCACGAAAGGCCATTTATAAACGGCCTGAGGACGGGATTGTCTTGATTGACCAAAACCGTTGCCGTGGGTACAAAAAGTGCGTGGAGCAATGCCCGTTTAAAAAGCCGATGTATCGAGGAACGACTCGAGTGTCGGAAAAATGTATTGCCTGCTATCCACGGGTTGAGGGTAAAGATCCTCTGACCGGTGGTGAGCCAATGGAAACACGTTGTATGGCAGCGTGCGTCGGAAA	T2HGM4	T2HGM4^T2HGM4^Q:1-231,H:62-138^98.701%ID^E:5.04e-51^.^.	nxrB	Nitrite oxidoreductase, beta subunit	uncultured bacterium	uncultured bacterium	Bacteria	anammox/environmental	0	0	0	0	0	0	0	0	0	0	0.85	0	0	1.956	0	0	0	0	0	0	0	0	0	1.489
TRINITY_DN23894_c0_g1	CGAGTCACTCGGTGCCGAGTACCTCGAAGTCTCTGTCAAGGAGTCTGGCGCGGCTGCAGGCGGGTACGCCAAGGACATCAAGGACATGTCCACAGAGTTCCAGGATGCTGTCAAGGCACTGTACGCCAAACAGTGTAAGGAGGTGGACGTTATCATCACCACCGCGCTCATCCCTGGCAAGCAGGCTCCCATACTCATCACAAAGGACATGGTGGACTCTATGAAGCCAGGATCCGTGGTAGTAGATCTGGCAGCCGAGGCGGGAGGTAACATCGCCACCACGAAGCCAGGGGAGAAATACAAGTATAACGACATTACCCATATAGGTTACACAGACCTACCTAGTCGTCTACCCACTC	374de0ffd9d0d9aab2142abb3301e91e	374de0ffd9d0d9aab2142abb3301e91e^374de0ffd9d0d9aab2142abb3301e91e^Q:2-352,H:209-323^40.678%ID^E:1.07e-22^.^.	gdh_K15371	Glutamate dehydrogenase	Burkholderia diffusa	Burkholderia diffusa	Bacteria	Betaproteobacteria	0	0	0	0	0	0	0	0	0	0	0	0	0	0.204	0	0	0	0	25.461	0	5.917	0	0.159	0
TRINITY_DN115211_c0_g1	GGTCTGGGGCTCATGCTGGCGGTAGCGATATTCTGGATTTGGTATCAGCGTACCTTTGCTTATTCACATGGAATGGACTCGATGGAACCAGAATTTGAAAGAGTCTGGATGGGTCTATGGCGCGTACACATGGTTGTATGGCCGACATTTGCCTTGGTTACCTGGGGCTGGCTCTGGAAGACGCGCGATACTAAAGAACAGCTAGATAACCTGGATCCGAAACTAGAAATCAAGCGTTATTTTTACTGGATGATGTGGTTGGGCGTTTACCTCTTTGGTGTGTACTGGGGCGGCAGCTTCTTTACTGAACAAGATGCTTCCTGGCACCAAGTGATCATACGTGATACTAGTTTTACACCTAGTCATGTCGTCGTGTTCTATGGCTCCTTCCCAATGTAC…	323848.Nmul_A0798	323848.Nmul_A0798^323848.Nmul_A0798^Q:1-711,H:32-268^94.093%ID^E:4.64e-167^.^.	amoC	Ammonia monooxygenase subunit C	Nitrosospira multiformis ATCC 25196	Nitrosospira multiformis ATCC 25196	Bacteria	Betaproteobacteria	0	0	0	0	0	0	0	0	0	0.09	0.068	0.271	0.83	0.143	0	0.219	0	0	0.227	1.755	0.316	0	0	0
TRINITY_DN41234_c0_g1	ATCACAAGGAGGTTAATATGGCAAAGGAAGTGAAGCCCATGACGAAGAAAGAGATTGTTGACCATCTGGCCGCAAAGCTCGATCAGCCCAAGAAAGTTGCCGAAGGATTCCTCGCAGAATACACGGCTCTGATTTACAAGGACACAAAGAAGAAGAAAGAATTTACTCTTCCCGGTCTCGGTAAATTCGTGGTTGTCAAGCAGAAGGCCCGCACAGGCCGCAATCCCGCCACGGGCGAAACCATCAAGATCAAGGCAAAG	8c87acb970fe503e1a62365507d7fe41	8c87acb970fe503e1a62365507d7fe41^8c87acb970fe503e1a62365507d7fe41^Q:39-260,H:1-74^39.189%ID^E:5.27e-07^.^.	gdh_K15371	Glutamate dehydrogenase	Noviherbaspirillum sp. UKPF54	Noviherbaspirillum sp. UKPF54	Bacteria	Betaproteobacteria	1.138	1.247	9.938	0	0	2.641	0	0.607	0	0.747	2.737	0	0	0	0	0	3.909	0	0	0	0	0	0.929	0.961
TRINITY_DN39093_c0_g1	AGTTAACCCAACCGGAGGCATTATGTCCCTTAAAGGATCACAAACCGAACAAAATCTGAAAGACGCATTCGCCGGCGAGTCACAGGCTAACCGCCGCTACCTGTATTTTGCTGCCAAGGCCGATGTCGAAGGCTTCAACGACGTGTCAGCGGTATTTCGTTCAACCGCCGAAGGCGAAACCGGTCATGCTCACGGTCATCTCGAGTACCTTGAAGAAACGGGCGATCCAGCAACAGGGCTGCCGATCGGCAACACCCAGGATAACCTCAAGGCATCGATTGCCGGCGAAACCCACGAATACACCGACATGTATCCGGGGATGGCAAAGACGGCTCGTGACGAAGGTTTCGACGAAATTGCCG	533240.CRC_00408	533240.CRC_00408^533240.CRC_00408^Q:23-340,H:1-113^46.552%ID^E:2.31e-22^.^.	hcp	Hydroxylamine reductase	Pandoraea thiooxydans	Pandoraea thiooxydans	Bacteria	Betaproteobacteria	0	0	0	0	0.337	0.837	0	0	0	0.598	0	1.519	0	0	0	0	0	0	0	0	1.099	0.631	0.75	0
TRINITY_DN158008_c0_g1	AGCGATGGACATATCGGCTGTTGCCAGCCGATCCAGCAAGGAGGTTTCGATTTGGAAAGGCGGGTAGTAATTACGGGCTTGGGGCTTATCACCCCACTTGCCATTGGCGTGAAAGAGACGTGGGAAGCGCTTTGCGCCGGGAAGTCAGGTATTTCAGAAATCACACGGTTTGATACGTCTGCATTTGAAACCAAAATCGCCGGTGAAGTGAAAGATTTTCATGCAGAAGATTTTCTTCCCAAAAAAGAGGCCAAACGAACCCAGCTTTTCATTGCCTATGCTGTTGCAGCCGCGCGCATGGCCCTTGAAAATGCCGGCCTGATCATCGACAGCAACAGTGCCGACCGGATCGGCGTGGTGACAGGATGCGGTCTCGGCGGCCTGGAGATGCTCGAAAAA…	440682584	440682584^440682584^Q:55-1194,H:50-471^29.508%ID^E:1.89e-39^.^.	nmo	Nitronate monooxygenase	Paraburkholderia hospita	Paraburkholderia hospita	Bacteria	Betaproteobacteria	0	5.28	0.338	0	0	0	0	0.036	0	0	0	0	0	0	0	0	0	0	0	0	0	0	0	0.094
TRINITY_DN97590_c0_g1	CGAATCGCCGTTATTTGTATTTCGCCGCCAAAGCGGATGTGGAAGGTTACAACGATGTAGCCACTGTATTTCGTTCTACGGCAGAAGGTGAGACGGGTCATGCCCACGGTCATCTGGAATATCTTGAAGAGTCCGGTGATCCGGCGACAGGTTTACCCATTGGTGGTACTCAAGATAACCTGAAAGCTTCAATTGCGGGTGAAACCCATGAGTATACCGACATGTATCCGGGTATGGCCAAAGCTGCTCGTGACGAAGGTTTTGAGGAAATCGCAGACTGGTTTGAGACACTGGCTAAAGCTGAGCGTTCTCACGCAAATCGCTTCCAAAAAGCTCTCGACGAAATCGGCTAATGCGTGATCGACTTGCCG	118f8e34c651d71afc36d63677bfe06b	118f8e34c651d71afc36d63677bfe06b^118f8e34c651d71afc36d63677bfe06b^Q:3-350,H:23-144^37.705%ID^E:5.22e-15^.^.	hcp	Hydroxylamine reductase	Sulfuriferula sp. AH1	Sulfuriferula sp. AH1	Bacteria	Betaproteobacteria	0	0	0	0.172	0	0	0	0	0	0	0.42	0	0	0	0	1.576	1.845	0	0	0.579	7.257	0	0.703	0
TRINITY_DN38923_c0_g1	CTTCGGTGCCAGGCCAGGGCGTGCAGCCCTGGGAGGCAGGCTACAAGGACACCGTGATCTCCTACCCGGAAGAGATCACGACGGTTCGCTCCACCTTCGACGTCGAAGGGCTCTACGTGTGGCACTGCCACATCGTCGAGCACGAAGACAACGAGATGATGCGTCCGTACGTGGTGTCGGCGCCGGCGCCCTAGGCGTCACGGAGGTAGC	369723.Strop_2658	369723.Strop_2658^369723.Strop_2658^Q:39-167,H:598-640^65.116%ID^E:1.25e-15^.^.	nosZ	Nitrous-oxide reductase	Anaeromyxobacter sp. Fw109-5	Anaeromyxobacter sp. Fw109-5	Bacteria	Delta/Epsilonproteobacteria	0	0	2.272	6.392	1.133	0	0	0	0	2.002	0	4.132	0	0	0	0	0	0	0	0	0	0	0	0
TRINITY_DN128835_c0_g1	CGCCCACCCGATCCATCTGCATCTGGTGCGCTTCGAGGTGCTCGGTCGGACCCTCTTCAACGGAAGTCCGAGTCCGAACGGGAACCCCCAGCCCTGGGAGACGGGCTTCAAGGACACGGTGCTGTCCTACCCGGGTGAGATCACCACGATCCGGGCGAAGTTCGACATCGAGGGTCTGTACGTCTGGCACTGCCACATCGTCGAGCACGAGGACAACGAGATGATGCGGCCCTACGTGGTCTCGGCCCCGTAGGCGCGACGTACGTGGGGGCC	369723.Strop_2658	369723.Strop_2658^369723.Strop_2658^Q:2-232,H:569-640^54.545%ID^E:2.22e-20^.^.	nosZ	Nitrous-oxide reductase	Anaeromyxobacter sp. Fw109-5	Anaeromyxobacter sp. Fw109-5	Bacteria	Delta/Epsilonproteobacteria	30.598	66.289	36.969	57.248	30.376	39.803	33.41	24.094	11.263	38.601	46.878	47.904	3.632	1.07	19.748	0	0.831	0	0	0	2.334	0	6.303	0.81
TRINITY_DN84848_c0_g1	CATGATCGGCTGCGCCATCCCGGAAGCCGAACAGGGCATGAATATCGGCCGGATAGGCGCCCAGATAGCCGGGTTTCCGGATGAGGTGAGCGGCGCCACCATCAACCGTTTCTGCGCGTCCGGCCTGGAGGCCATTGCGGTGTCTGCCATGCGCGTCATGTCCGGCTGGGCAGAGATTGCCATTGGCGGCGGCGTAGAGTCCATGACCTACGTGCCCATGGGCGGCAGTCAGCCACGCCCTCACCCGGAAAGAACCAAAGAGGCGCCAGACCTCTACATGTCCATGGGACTCACGGCGGAAAACGTAGCCAACCGCTACAATATTTCAAGGGAAGCCCAGGACGAGTTTGCCTACCAGTCCCAGATGAAGGCGGCGGAGGCCCAGAAAAAAGGCCTGTT…	08670daabf7af2f59df1364019e54cea	08670daabf7af2f59df1364019e54cea^08670daabf7af2f59df1364019e54cea^Q:281-562,H:166-251^46.316%ID^E:4.09e-11^.^.	gs_K00266	Glutamate synthase (NADPH/NADH) small chain	Desulfococcus oleovorans Hxd3	Desulfococcus oleovorans Hxd3	Bacteria	Delta/Epsilonproteobacteria	0	14.319	1.266	0	0	0.069	0	0	0	0	0.039	0	0	0	0	0	0	0	0	0	0	0	0	0
TRINITY_DN31649_c0_g1	CGTAAGAGGCGAAGCCATAAAGGTTAATCTTTTTGAGGAGGTAAGTTAATGCCAAGCTACGTTGAATCTGAAAAGTGTGATGGTTGTAAAGGCGGGGACAAGACGGCCTGCATGTACATCTGCCCCAATGACCTTATGGTCTTGAACAAAGAGGAGATGAAGGCCTACAATCAGGAACCGGATGCATGCTGGGAATGCTATTCTTGCGTAAAGATCTGCCCGCAGGGTGCGATCTATGTCCGCGGTTACAATGACTTTGTACCGATGGGCGGCCAGGTTCATCCCATGAGAAGTTCCGATTCCATTATGTGGACCGTTAAATTCCGTAACGGTAACATGAAGCGGTTTAAGTTCCCCATCCGTACCACGGCTGAGGGTGCTGCTAACGCCTATCTTGAT…	11498039	11498039^11498039^Q:61-240,H:6-59^41.667%ID^E:6.45e-07^.^.	narY	Nitrate reductase 2, beta subunit	Desulfopila sp. IMCC35004	Desulfopila sp. IMCC35004	Bacteria	Delta/Epsilonproteobacteria	0	0.339	0	0	0	0.173	1.2	0	0	0.12	0	0.677	0.338	0	0	0.569	0.274	1.777	0.984	0	0.903	0.854	1.032	0.857
TRINITY_DN45621_c0_g1	CAGAAATGACAAAAGCAGATTTAATTGAAAAAATGGCTAAGGACGCTAAAATCTCAAAAGTAGCGGCCGGCGCGGTACTTGATTCATTCATGGCCAACGTTACCAAGGCCCTGAAGAAAAAAGACGGCAAGGTGACGTTGGTCGGATTCGGCACCTTTCAGAAAACCCGCCAGAAAGCACGCAAAGGCCGCAATCCCCAGACCGGTGAGCCGATCAAAATCAAGGCCCGCAATGTAGTAAAATTCAAAGCCGGCAAAAAACTTAAAGATTCCGTGTAACTTAGCGAAAGATCC	8c87acb970fe503e1a62365507d7fe41	8c87acb970fe503e1a62365507d7fe41^8c87acb970fe503e1a62365507d7fe41^Q:6-275,H:1-89^45.556%ID^E:2.61e-18^.^.	gdh_K15371	Glutamate dehydrogenase	Desulfosarcina alkanivorans	Desulfosarcina alkanivorans	Bacteria	Delta/Epsilonproteobacteria	0	0	0	0	0	0	0	1.642	0	0.508	1.495	0	0	1.732	0	0	0	0	0	0.541	0	0	0	1.31
TRINITY_DN20392_c0_g3	TTCAAATCCTAAATATGCTTTATCAACTAAAAGAAGGAGGTAGAAGATGAAAAAAGGATTTTTGGTTGGCTTAACAGTACTCATGGTGGCTGGATTTCTTTTTGCAACATCGGCCTTTAGCGCGGATATCGACCTGGCTAAAAAATCACATGTGGAACAGATTATAGCCAGGGGCGAACTGCGTGTTGGTTTTGAATCCGGCTATGTCCCCTTTGAAATGACCGATAAAAAAGGCAATTTCATCGGATTTGACATGGATTTCGGTCGCCGACTGGCCAAGTCCATGGGTGTTAAGTTTGTACCCGTCAACACCGCCTGGGACGGCATTCTTCCGGCCCTGATGACCAATAAATTCGATATCATCATGGGCGGCATGACCATCACCCAGGAAAGAAATCT…	445972.ANACOL_02754	445972.ANACOL_02754^445972.ANACOL_02754^Q:179-457,H:197-288^32.258%ID^E:1.86e-11^.^.	nirK	Nitrite reductase (NO-forming)	Desulfosarcina alkanivorans	Desulfosarcina alkanivorans	Bacteria	Delta/Epsilonproteobacteria	0.08	1.256	0.616	0.09	0.047	0.052	0.321	0.116	0	0.289	0.323	0.755	0.192	0	0.15	0	0.091	0	0	0	0.256	0.139	0	0.085
TRINITY_DN99221_c0_g1	CCGGTGGAGCTGATTGATCGCCATCTGGTAAAGTAGTAGCAGGATGAGGTGTGTGTTTCGAAGCATAAGGGAAGGCCTTCTGATCTCTTATGCACTGGGTTCTTGACTTTCCGGTTTGACCGGCCGGTTTGACCGGGTGTAGGTTAACCACAAGGAATTGGGAGGAAGTCTATGGAAATTTTGGTATGTGTGAAACGGGTGCCGGATACATCGGAGAACGAGATCGAGGTCAATAGCGACGGCTCCGATATTGAACGGGACGACCTTGTCTATTCAGTGAACGAATGGGACAACTATGCCGTTGAAGAAGCCATTCAGATCCGCGACAAGGTGGGCGGCAATGTTACCGTGGTGACGGTGGGCGACGAAGAGTCCGAAGAGGTGTTGAGAAGAGAGATG…	428127.EUBDOL_01350	428127.EUBDOL_01350^428127.EUBDOL_01350^Q:1554-1922,H:433-556^41.129%ID^E:1.16e-22^.^.	hcp	Hydroxylamine reductase	Desulfosarcina ovata subsp. ovata	Desulfosarcina ovata subsp. ovata	Bacteria	Delta/Epsilonproteobacteria	0	5.583	0.234	0.027	0	0	0	0	0	0	0	0	0	0	0	0	0	0	0	0	0	0	0	0
TRINITY_DN51627_c0_g1	ACTGCGGAAAATGTCAAAACAGCATTCCATGCCAAGGGCTGCTGTGTTTTTCTTGTGGACAGAGATACCAGGGAACTGGGGCTGGTAGCATCATCAGGTTTAAGTGAAGATTACCTGAACAAAGGCCCTATTCACTTCATGCAAACCATCAGCGAGGCAAAGGATGCTGTACCAATTGCTATCTATGATGTTATGGATGATCCAAGGATTGAATATCCGCAGGAGGCCCGTAAAGAAGGGATTGCTTCTTTGCTGGGTGTTCCCATTATCGCCCACAACAAAGTACTGGGAGCTCTACGGGTATATGCAGCAACTCCATGGGAATTTTCATTCAATGATATTACCATGGTCCAGGCGGTTGCCTGCATATGCGGTATGGCCATGGATATGTGCCGAATG…	159899748	159899748^159899748^Q:40-405,H:129-259^26.718%ID^E:4.67e-06^.^.	nosZ	Nitrous-oxide reductase	Desulfosarcina ovata subsp. sediminis	Desulfosarcina ovata subsp. sediminis	Bacteria	Delta/Epsilonproteobacteria	0	0	0	0	0	0.147	0	0	0	0	0	0	0.292	0	0	0	0.164	0	0	0	0.768	3.183	3.63	2.12
TRINITY_DN99842_c0_g1	CCCGAACGGCGATATCCGTATCAACATGAAAGGAAAGCGCCACAGTCCCGCCGAGATATCATCCTTTATCCTTGCGCACATTAAGAAATTTGCCGAGGATTACCTGGGCGAACCAGTGACCGATGCGGTGATTACGGTGCCCGCTTATTTCAACGACAGCCAGCGGCAGGCCACCAAGGACGCCGGCAAAATTGCAGGTCTCAATGTGATGCGTATCATCAACGAACCCACGGCCGCATCCCTGGCCTATGGCCTCGACAAGAAAAGTGACGAGAAGATCGCCGTATTCGATCTGGGGGGGGGGACCTTTGATGTTTCCATCCTTGAGATCGGAGAGGGGGTTTTTGAAGTAAAATCCACCAACGGGGATACCCATCTGGGCGGAGAAGATTTTGACCT…	435848972	435848972^435848972^Q:20-1372,H:81-531^58.537%ID^E:7.48e-166^.^.	gdh_K00261	Glutamate dehydrogenase (NAD(P)+)	Desulfosarcina widdelii	Desulfosarcina widdelii	Bacteria	Delta/Epsilonproteobacteria	0	4.822	0	0	0	0	0	0	0	0	0.02	0	0	0	0	0	0	0	0	0	0	0.056	0	0.038
TRINITY_DN48105_c0_g1	TGATAAATCGTTTTTCATAGAGACCACCAAGTGTACGGCTTGCCGAGGCTGCCAGGTGGCCTGCAAGCAGTGGAACAAGCTGCCGGCTACCAAGACCTACAATTGGGGGAGCTTCCAGAACCCAGCAGATCTCTCCTTCAGTACCTTTAAGTTGGTACGATTCCGAGAGGTGGTTTCCGGGGGCAAGGTCAAGTGGTACTTCTTCCCGGATCAGTGCCGGCACTGTCTCGAACCCCCGTGTAAAGACACTGCGGAGGGTTTTGTTGACGGGGCCGTCATCCAGGATGAGTCCACGGGTGCCGTCATTTATACGGGCAAAACCCGGATGTTGAGCTCTTCGAACTTTGAGGAGGTCCGGGAGTCATGTCCATACAATATACCCCGGCAGGATCCAGGCAC…	bbf61072717e927e387df2d4a2dec8fd	bbf61072717e927e387df2d4a2dec8fd^bbf61072717e927e387df2d4a2dec8fd^Q:5-691,H:5-226^37.069%ID^E:2.23e-46^.^.	nrfC	Protein NrfC	Geobacter pickeringii	Geobacter pickeringii	Bacteria	Delta/Epsilonproteobacteria	0	0	0.434	0.054	0	0.673	0.152	0.339	0	0	0.127	0	0	0	0	0	3.727	0	0	0	0	0	0.103	0.104
TRINITY_DN20905_c2_g1	CGTTGAGGTCAAGGATGACGCTGGAACAAACGAGTGCAGGCTTCCCGAAAACGCGGAACGCGTCCTGCGGGCGCGGTATCTGAAAAAAGACGAGGACGGCCTCGTCACAGAAACGCCGTCAGATCTGTTCCGGCGCGTGGCGAGCGTGATCGCCGACGCCGAGTTGTTGCACGACTCCGATCCCAGTAACCGCAGCGAGTGGGAGCAGCGGTTCTATTCGTTGATGATCAACCGGCGGTTCATGCCGAACAGCCCGACGCTGATGAACGCCGGGCGCGAGATGGGCATGCTGAGTGCTTGTTTCGTTCTGCCCGTCGGGGACAGCATCAACGAGATCTTCGACTCGATCAAACACACCGCCCTGATCCAGAAAGCCGGCGGCGGAACCGGCTTCGCTTT…	591158.SSMG_02348	591158.SSMG_02348^591158.SSMG_02348^Q:59-391,H:307-409^35.135%ID^E:3.99e-12^.^.	nrfA	Nitrite reductase (cytochrome c-552)	Geobacter sp. M18	Geobacter sp. M18	Bacteria	Delta/Epsilonproteobacteria	0	1.036	0.971	1.094	4.521	2.865	0.871	4.471	10.011	0	0	0	0	0	0.194	0	0	0	0	0	0	0	0	0
TRINITY_DN12926_c0_g1	GGCGAGCACACAAGACGACGTTGATAAACCAAAAAGCAAACGCCTGTTTGTGAATCATGTTGACCAGTTTCAAGGGAAAAACTTATCAAAGTACTTGGCCCGGTGTGTTGTCGGAGCCTCGCTAGACGAACCAGAGGAGGAAGATGATGCCAGATCCACCGACAGCTTCATCCCACCTCCAAAGGAGGGCTGTTACGAAATTGTTGGTACCACGAAGGAGAAGGGACAGAATGTAGAGAAACCAGAATGTGTGAAGGAACTTGTCAATTTTGACAACAAGGACCAGCTGTATGAGTTCCTTGTGGAGTGTGACGTCATCGTGTATGACATCACTGAGGATCCTGATCAGATTGACGAGGCCGTCTGGGCTGTCTCAGAATTGCACTCTGACCTGGACAA…	114615.BRADO3087	114615.BRADO3087^114615.BRADO3087^Q:1076-1768,H:1-191^23.729%ID^E:3.46e-08^.^.	gdh_K15371	Glutamate dehydrogenase	Myxococcus xanthus	Myxococcus xanthus	Bacteria	Delta/Epsilonproteobacteria	0	0	0	0	0	0	0	0	0	0.04	0	0	0	0	0	0	0	0	21.132	0	13.536	0.037	0.038	0
TRINITY_DN49650_c0_g1	GGAGACGGCACGTTCCTCACGGCACAGAGCTACCCGACCGGGCTCAGCCCGCAGTTCGTCGCCATCGCGGACCTGGACCGGGACGGGATCCCGGACCTGGCCACGGTCAACTACTACAGCGACGACGTCACGGTCCTGCTGGGGTTCGGCGACGGGACCTTCGGTCCTGCCACGGCGTTCGCGACCGGCGACGCCCCCACGACCCTCGTGGCCGAGGACCTGAACGGCGACGGCATCGTCGACTTCGTCACCGCCAACTTCAACTCCGACGACATCTCGGTCCTGCTGGGCCGAGGCAACGGCACCTATGGACAGCCGAAGCACTACGCGGCCGGGAACGGCCCGCGCTGCATGATGAC	9e417532ed9700354dd9f283aea43825	9e417532ed9700354dd9f283aea43825^9e417532ed9700354dd9f283aea43825^Q:109-288,H:3-62^50%ID^E:6.62e-10^.^.	nirK	Nitrite reductase (NO-forming)	Myxococcus xanthus	Myxococcus xanthus	Bacteria	Delta/Epsilonproteobacteria	0	0	0	0	0	0	0	0	0	0	0	0	0	0.509	0	0	0.402	0	0.833	1.261	0	0	0.76	0
TRINITY_DN16328_c0_g1	AGACGTGTGTACCTACACCTTGTCGGATGGAAACCTTGGTACGGACTCTGCAAGTGTTATGATCACTGTGACGTGTGTGAACGACCCGCCGGTGGCCGAGGACGACAGTGCCACGACACCTGAAGACACGGACGTCACTGTGGATGTGCTGGAGAACGACTCTGACATTGACGGAGGCGATCTAACAGCAACCATGGTTGAGGACTGTGGATGTGTTGGAGAATGACTCTGACATTGACGGAGGCGACCTAACGGCAACAGTGGTTGAAGGCAGCTGCGCCAATGGTGACATGTCTATTGCTGGTTCCGGTGTTGCGACTTATAGTCCCGACACTAGCTTCTGCGGAACAGATACTTGCGAGTACACCTTATCTGACGGCGAGGGTGGTTCCGACTCCG…	428780751	428780751^428780751^Q:993-1286,H:2143-2258^37.069%ID^E:2.24e-06^.^.	nirK	Nitrite reductase (NO-forming)	Stigmatella aurantiaca DW4/3-1	Stigmatella aurantiaca DW4/3-1	Bacteria	Delta/Epsilonproteobacteria	0.862	0.183	0.676	0.208	2.097	1.433	0	0	0	0	0.029	0.116	0	0	0	0	0	0.129	0	0	0	0	0	0
TRINITY_DN6021_c0_g1	CTTTCGTCAAGGCCGCTTTAACGCGGTTTGGATCAGGTTGGGCTTGGTTGGTACTTCAAGAAAAAGGACTGGTGATTTCGTCAACGCCCAACCAGGATAATCCGTTGATGGATGTTGCAGAAGTTCAAGGTACGCCAATATTGGGGATCGACGTGTGGGAGCATGCGTACTACCTGAACTATCAAAACAGACGTCCGGATTATGTGAATGCATTCTGGAATCTCGTCAACTGGGATGAAGTCGCCAGGCGGTTTAAAGGTTAGTTGATTTTTGGTTTTTTCCCCGGAG	fa00338cef07921bfddd8ad44b4702d1	fa00338cef07921bfddd8ad44b4702d1^fa00338cef07921bfddd8ad44b4702d1^Q:3-251,H:110-189^58.824%ID^E:6.21e-25^.^.	hcp	Hydroxylamine reductase	Draconibacterium orientale	Draconibacterium orientale	Bacteria	FCB	1.517	0	0.59	0	0.599	0.759	6.525	0.428	0	0	0	0	11.516	4.544	0	22.684	2.795	14.401	0	8.536	21.817	7.991	4.015	2.073
TRINITY_DN20358_c0_g1	GCTCGACGTCTGGGAGCATGCGTACTACCTGAAGTACCAGAATCGTCGGCCCGAATACGTTAATGCGTGGTGGAACGTCGTCAACTGGGATGCGGTGGCCAGACGACTGGCCGAAGCGCCCGTCGAGGCGGTCACCGCGCGGTAGCGTCCGATCCCGCCGCGCATCGGCCGGCGGATCGGACCCGACCAGAAAGGAGGGACCATGCAAACGAGGGATACCGGCCGCGAGAGCGACCCACGCGGTCCTCCGCGACAGCGGTGACAAAACGAGGCGTGGACATCCTGACCCCCCC	445970.ALIPUT_01541	445970.ALIPUT_01541^445970.ALIPUT_01541^Q:2-109,H:331-366^50%ID^E:3.37e-09^.^.	hcp	Hydroxylamine reductase	Gemmatimonas sp. TET16	Gemmatimonas sp. TET16	Bacteria	FCB	0	0	0.555	0	0.571	22.275	0	0.41	0	0	0	0.522	0.73	0	0	1.434	0.667	0	0	1.081	5.646	3.258	0	0
TRINITY_DN157411_c0_g1	CGAAAATAACCCTTGGCAGGGATCCATTGGATTTAGTGCAGTTGACCTTTATCCGGTTGGTGAAAATGCTCCACTAGGTGATTATTTTGATGAATATTTTAACGTAACCGATCACTGGAATATTGTGCCAGTTCTTTCAAATTTCACAATATCTAGATATATAGGAGATAACTTCTCGTTCGGTGTTTCTGGATCTATTAATAAGATCTCAAAATTTGGAGATGCAAGCGCTAGAGATTTGACTTATATCGCTGCTAATGGTATTATTAAATATGACCTTGGTGCAGTCGTTGACTTAGGTAAATTCGATCCATACCTTGGAGTTGGAGGTGGATATACTTGGGTTCAAAAAGTTGGTGCAGGTACTTTTAATGGTACACTAGGACTTAACTATTGGTT…	430762628	430762628^430762628^Q:971-1267,H:85-183^32.323%ID^E:9.09e-11^.^.	nirA	Ferredoxin-nitrite reductase	Lacinutrix sp. WUR7	Lacinutrix sp. WUR7	Bacteria	FCB	0	0	0	0	0	0	0	0	0	0	0	0	0	0	0	0.712	0.11	0	0.106	2.969	0.301	0.148	0	0.047
TRINITY_DN109097_c0_g1	ATTTATTATGAACAAAGGAGATTTAATCGACAGCGTTGCAAAGCAAACTGGTTTAACAAAAGCTGACTCTGGTAGAGCATTAGATGCAGTAATTGATGCTGTAACAGGTAGTTTAATGAAAGGTGAGAGAGTAACTCTTCCTGGATTTGGAACATTTTCAACAGCTGACAGAGCTGCTAGAACTGGAAGAAACCCTCAAACTGGGGAGCCTATCCAGATCAAAGCTAGAACAGTTGCTAAATTCAAAGCTGGAAAGAAATTAGCTGATTCTGTAAGCTAAATCATTTAGCTTAAATCAAAAAGGTAAATCTTAG	171060236	171060236^171060236^Q:8-253,H:1-82^50%ID^E:2.11e-19^.^.	gdh_K15371	Glutamate dehydrogenase	Lutibacter profundi	Lutibacter profundi	Bacteria	FCB	0	0	0	0	0	0	0	0	0	0	0	0	0	0	0	9.558	0.548	17.464	0	0	0	0	0	0.537
TRINITY_DN69226_c0_g1	TTAGAATGAACAAAGCAGAATTAATTGAAGCTATGGCTTCTGGAGCTAACATCTCTAAGGCTGATGCAAAAAGAGCTCTTGACGCTTTTATCGATACTACTTCAGGTGCATTGAAAAAAGGTGACAGAGTTGCTCTAGTTGGATTCGGATCTTTCTCAGTTTCTAAAAGAGCTGCCAGAAAAGGCAGAAACCCACAAACTGGTAAAGAAATTCAAATTGCAGCTAAAAACGTTGTAAGATTTAAGGCTGGAAGCGAATTGTCTTCAAAAGTTTAAATCAACCTAAC	8c87acb970fe503e1a62365507d7fe41	8c87acb970fe503e1a62365507d7fe41^8c87acb970fe503e1a62365507d7fe41^Q:6-272,H:1-89^47.191%ID^E:1e-20^.^.	gdh_K15371	Glutamate dehydrogenase	Nonlabens sp. Ci31	Nonlabens sp. Ci31	Bacteria	FCB	0	0	0	0	0	0	0	0	0	0	0.801	0.561	0	0	0	0	0	0	0	3.49	0	0	0	0
TRINITY_DN35725_c0_g1	TATACATGACCTCAATCAGGAGTCACTTTGCTCCGGATAACATTGAAGGGATTAAAGTAGGTGATGAAGTTTATATTCACCTGACGAATCTCGAACAGGATTTTGATGTTCCTCATGGACTCGCAGTGCAGGGTGCACAAAATTCTGAACTTCTAGTCATGCCAGGACAAACTGAAACAATGCTTTGGAAACCAGACCGAGAGGGCGTTTTCACATTCTATTGTACAGATTTCTGTTCTGCACTACACCAGGAAATGCAAGGATATATCCGAGTTTCTAAACGTAGTGCTAATGTTCCATTGAAATGGAGTGTTGGTGAAGACGACGAAGAAGATTAATAATTATTTGATTGATAGGGGACCG	b97f762a3a5a9dc47cbfa5c4b6881593	b97f762a3a5a9dc47cbfa5c4b6881593^b97f762a3a5a9dc47cbfa5c4b6881593^Q:3-317,H:560-664^80%ID^E:5.73e-58^.^.	nosZ	Nitrous-oxide reductase	Winogradskyella helgolandensis	Winogradskyella helgolandensis	Bacteria	FCB	1.138	0	0	0	3.51	0	0	0	0	0	0.44	0	0	0	0	18.338	6.969	4.29	0	0	0	0	0	0
TRINITY_DN112978_c0_g1	ATTATCGGTGGCGGCTAGTTGTCGCATGTGCTTGGTAGATGTTGAAGGTGCGCCAAAACCGCAAACGGCCTGTTCTACACCAGTCAATGAAGGCATGAAAGTGCACACCCAAAACGCCAAGGTCAAATCCTCGCAGAAGGCAGTAATGGAGTTTTTATTGGTTAACCACCCGCTAGATTGTCCGATTTGCGATCAAGGCGGTGAGTGTGAATTGCAAGACGTGGCAATGGCTTATGGTTCGGACATGTCATATTTTAGTGAAGGCAAACGTGTTGTTGTCGATAACGATATTGGACCGCTCATACACACTGATATGACAAGATGTATCCATTGTACACGTTGTGTGCGTTTTGGCAGTGAAATTGGCGGTATAGCAGAGATGGGCGGAACAGGTCGTGG…	5e47c7b4e79b399aa616ad788e0905e4	5e47c7b4e79b399aa616ad788e0905e4^5e47c7b4e79b399aa616ad788e0905e4^Q:2-715,H:49-293^43.673%ID^E:3.36e-62^.^.	narB	Assimilatory nitrate reductase	Candidatus Thioglobus sp. NP1	Candidatus Thioglobus sp. NP1	Bacteria	Gammaproteobacteria	0	0	0.095	0	0	0	0	2.044	0.099	0	0	0	0	0	0	0	0	0	0	0	0	0	0	0
TRINITY_DN160321_c0_g1	TGAACACCGTTTCATCGTTGCCGAACAGGCACGCCAGATCGATATTGAAGATTTATCGATCATTCTCGAACCCTTTGGCAAGAATACGGCACCGGCAATTGCGGTCGCGGCGATTCATGCAGCCGAACTCGCGGATGATCCGGTGTTGCTGGTGCTTTCGGCAGACCATGAAATTACCGATGAAAAGGCCTTTTGCGATGCGGTAAGACAGGCTCAGCCGCTGGCCGAGGCAGGCAAGCTGGTGACTTTCGGGATCGTCCCTACAAATTCCGCTACGGGTTACGGTTATATTAAACGCGGAAAAGCCGAAGGTAATGGATTTATCGTCGATCAATTTGTCGAAAAGCCCGATCGCGACACG	e11a2a3981d42ac25b7739dc4efa4cf3	e11a2a3981d42ac25b7739dc4efa4cf3^e11a2a3981d42ac25b7739dc4efa4cf3^Q:137-349,H:140-219^35%ID^E:6.57e-06^.^.	nirS	Nitrite reductase (NO-forming)	Cedecea neteri	Cedecea neteri	Bacteria	Gammaproteobacteria	0	0	0	0.181	0	0	0	0	0	0	0.225	3.058	0	0	0	0	0	0	0	0	0	0	0	0
TRINITY_DN12256_c0_g1	CTTCAACGACAATAGTTACTACATCGAATCATCACCATCGTCATCCTTGTTCTGCTGCAATGAGTAATCTTGAATTTTTGAGCGATTTACGTGCAAAGTATGCGCACCAACCAACGTTTATTCAAGCGGTAGAAGAAATGGCACTGTCGTTACTTCCTCTATTCGAAGACAAGGAAAATGGAGCTTTTTACAAACGTGCATTCCTTGCCATGACGGAACCAGAGAGGGTCATTGCCTTTCGTGTTCCTTGGGAGGATGATAAGGGAAAGATTCAATACAATCGTGGATGGAGAGTGGAGTTTTCCAGTGTTTTGGGTCCCTATAAAGGTGGTCTCCGTCTCCATCCGACCGTAGATGAAGGTGTACTTAAATTCCTGGGCTTTGAACAAATCTTTAAAA…	B7G3X3	B7G3X3^B7G3X3^Q:66-1088,H:6-345^74.487%ID^E:0^.^.	gdh_K00262	Glutamate dehydrogenase (NADP+)	Citrobacter portucalensis	Citrobacter portucalensis	Bacteria	Gammaproteobacteria	0.046	0	0.052	0.335	2.518	4.099	0.532	0.08	0	0.767	0.186	4.596	0	0	0	0	0	0	0	0	0	0	0	0
TRINITY_DN113058_c0_g1	CGTGATTTGTTTTAACTCAAACTTATAAGAAAGGAGTCCATATGGCTGACGAAACTTTAGACGCATCAGGCTTAAATTGCCCTCTGCCAATTTTAAAAACTAAAAAAGCACTCTCTAAAATGGATGCTGGGAAGGTCTTAGATGTGATTTCAACTGATGCTGGTTCAGTGAAGGATATTGAGGCTTTTTGTAATCAAACAGGCAATAAGCTCATTTCAACGGTTGAAGACGGCGGAAAGTATGTATTCACCATTGAAAAAGCGTAAACCAATTATTTAAAACGGGACTCTATTATGTCAGATAACAACAAAATGACAATTATCGCCACCAAGGGCACTTTTGATTGGGCTTTTCCTCCGTTTATTATTGCTTCTACTGGAGTAGCAATGGACAAAGAAG…	22f0f592efbd18027cbb5e4eb6af87e4	22f0f592efbd18027cbb5e4eb6af87e4^22f0f592efbd18027cbb5e4eb6af87e4^Q:57-806,H:603-840^30.556%ID^E:1.18e-31^.^.	nirB	Nitrite reductase (NADH) large subunit	endosymbiont of Bathymodiolus septemdierum str. Myojin knoll	endosymbiont of Bathymodiolus septemdierum str. Myojin knoll	Bacteria	Gammaproteobacteria	0	0	1.353	0	0	0	0	1.553	0	0	0	0	0	0.112	0	0	0	0	0	0	0	0	0	0
TRINITY_DN8327_c0_g2	ACAAAACCTGAAAGACGCTTTTGCGGGCGAGTCACAAGCCAATCGTCGCTACCTGTACTTCGCTGCCAAGGCCGATGTTGAAGGTTTCAACGACGTGTCAGCTGTCTTCCGTTCCACCGCCGAAGGTGAAACCGGACACGCGCATGGCCATCTCGAGTACCTCGAGGAAGTAGGCGATCCGGCAACTGGTCTGCCGATCGGTGCGACCGAGGACAATCTCAAGGCATCGATCGCCGGCGAAACCCACGAGTACACCGATATGTATCCGGGTATGGCAAAAACCGCCCGTGACGAAGGTTTCGACGAAATCGCCGACTGGTTTGAAACCCTGGCAAAGGCAGAGCGTTCACACGCCAACCGTTTCCAGAAAGCACTCGACAACCTCGACGCTTAATCCAT…	1d64fd77fa14c8ec936590ee0fff246d	1d64fd77fa14c8ec936590ee0fff246d^1d64fd77fa14c8ec936590ee0fff246d^Q:2-385,H:10-143^42.222%ID^E:3.18e-20^.^.	hcp	Hydroxylamine reductase	Gammaproteobacteria bacterium	Gammaproteobacteria bacterium	Bacteria	Gammaproteobacteria	0	0.211	0	1.582	2.743	5.886	1.8	1.187	0	5.159	1.798	15.23	0	0.438	0	0.361	0.767	0	0	1.717	0	0.39	0.244	0
TRINITY_DN156860_c0_g1	GAGGATCTTCTGGAAAAGTGTGACAGTGAATATGAGTTCCCGGATTTTGATGAAAACACTCTTGCCACCACATTCTACACTACCGGCACCACCGGACTGCCCAAAGGGGTGTTTTTCAGCCATCGTCAGATCGTTTTGCATACCTACGGGCTGCTGTCCGCTCTCAACGGTTTCAGGTCGCAAGTCCGCCTCGATTCGGGAGATGTCTATATGCCCATCACCCCCATGTTTCATGTGCACGCCTGGGGCATGCCCTACCTGATGACCATGCTGGGCGCCAAACAGGTATATCCCGGGCGATATGAGCCTGAATTACTTTTGAAGCTGCTGGTGAAAGAAAAGGTAACCTTTTCCCATTGTGTGCCCACCCTTATTCATATGCTGGTTTCAAGTCCCGCC…	351746.Pput_2664	351746.Pput_2664^351746.Pput_2664^Q:1-1152,H:162-543^51.948%ID^E:3.96e-129^.^.	nosZ	Nitrous-oxide reductase	Halomonas venusta	Halomonas venusta	Bacteria	Gammaproteobacteria	0	5.152	0.156	0	0	0	0	0.027	0	0	0.029	0	0	0	0	0	0	0	0.091	0	0	0	0	0
TRINITY_DN41663_c0_g1	CTTCTAACGACGGAAGGGCAGGCGGGCCGGCACCAACGCAGGCCGGCCGGGAAGACGGGTCTTGAGACCGATGTTCTCGGAGCAGATCAAGTCGGCGCTCGAGGCGGGTGTCGTCGGGCAGCGACCGGCCATCAACGCGATCGTTCGTGGTGTGACCCGCGTGGCAAGCGGGATGACGCCGCAGGATCGCTCCTTCTGCGCATACCTGTTGATGGGCCCCAGCGGCACCGGCAAGACTCACCTCGTGGGCACGCTGGCCCGCGTCCTCCACGGTGACGAGCGGCGTGTCGTCGTTGCGGACTGCACGCAGTTCGTCCACGGCGATCCGTGGATGGTCTTCGCGGCACAGCTCGAGCCCCTGTTCGACCAGAGTTTCCCCGACCAGCAGTTTCTCGTTCG…	69fc3a4fa41480911185dccb84c10686	69fc3a4fa41480911185dccb84c10686^69fc3a4fa41480911185dccb84c10686^Q:83-313,H:497-573^41.558%ID^E:7.47e-13^.^.	nosZ	Nitrous-oxide reductase	Immundisolibacter cernigliae	Immundisolibacter cernigliae	Bacteria	Gammaproteobacteria	0	0	0.251	0	0	0	0.431	2.998	0.26	1.643	0.518	0	0	0	0	0	0.612	0	0	0	0	0	0	0
TRINITY_DN128156_c0_g1	CCGACACTTGCCTCAGAGATGGGTGCGTTGCAAGAGCGCATTACCTCGACCAAGAAAGGTTCAATCACTTCAATTCAAGCAGTATATGTGCCTGCAGATGACTTGACAGATCCATCTCCAGCAACAACCTTTGCTCACTTAGATGCAACCGTAGTGTTGTCACGTCAAGTAGCAGAATTAGGCGTTTATCCTGCAGTAGATCCACTGGATTCTACCTCACGCCAACTAGACCCGCTTATCGTTGGCGAAGAACACTATAATGTTGCACGTGGCGTACAGGGCGTGTTACAGCGTTACAAAGAACTTAAAGATATTATTGCAATCTTGGGTATGGACGAATTATCTGAAGAAGACAAGCAGGCTGTATCTCGTGCCCGTAAAATTCAGCGATTTTTGTCT…	37f03fdf9f5057f734da29a57e6e8245	37f03fdf9f5057f734da29a57e6e8245^37f03fdf9f5057f734da29a57e6e8245^Q:325-558,H:270-348^45.57%ID^E:2.06e-15^.^.	nasA	Assimilatory nitrate reductase catalytic subunit	Isorropodon fossajaponicum endosymbiont JTNG4	Isorropodon fossajaponicum endosymbiont JTNG4	Bacteria	Gammaproteobacteria	0	0	0.815	0	0	0	0	2.775	0	0	0	0.058	0	0	0	0	0	0	0	0	0	0	0	0
TRINITY_DN143545_c0_g1	GTTCCATCATCACGAGGTGGCCACCGCTGGTCAGTGTGAAATTGATATGCGCTACGATACCCTCCTGAAGATGGCCGACGATCTGCAGAAGTACAAATATGTGGTGCATAACGTGGCCCATCAGCATGGAAAGACCGCCACTTTTATGCCAAAACCACTGGCTGGTGACAACGGTTCCGGCATGCATGTTCACATGTCAATCTGGAAAGGGGGCAAACCTTTGTTCGCCGGAAACCAGTATGCCGACCTTTCCGAGATGGCCCTGCATTTTATCGGCGGAATCAAAAAACATGCAAAAGCATTGAATGCTTTTACCAATTCTTCAACCAATTCCTACAAACGTTTGATTCCAGGGTTTGAAGCCCCGGTGTTGTTGGCCCACTCCGCTCGTAATCGCTC…	C5JAT4	C5JAT4^C5JAT4^Q:2-496,H:213-377^90.303%ID^E:9.23e-110^.^.	glnA	Glutamine synthetase	Marinobacter sp. es.042	Marinobacter sp. es.042	Bacteria	Gammaproteobacteria	0.184	0	4.31	0	0.094	0	0	0	0	0	0	0	0	0	0	0	0	0	0	0	0	0	0	0
TRINITY_DN142320_c0_g1	TCGAAGGCATCCCTATAGTCGCTGATCTGGCAGGTTCACACCTGGTCGGATGGGTACTTGCCGGGGTGGATTTCGGAAATTTCAGCACAACTCAACTAAGTTAAGGCAATGACAACAAAAAAATCAGCAAAGACCGCGACTGCGGATTCTGCTCAGGATCTAATGAAAGATGCTATCAAGCTTTACGAAGAGGCTTTGAAGAACGGCATACAGCTGCAGGAGGAATCTCTACAGCTATGGAAGGATTTACTGGCCAAGGTGGGTGCACCTACCGATTTTCAAAAGAAAATCGAAGAGCTCACTGGTGGAGTATTCCCCGACACCCAAAAGAAAATGGAAGAAGCCCTTAAAATCTTCCAAGAAAACACCAGCCAAAGTTTGGACCTGTATAAAAAAGCT…	08670daabf7af2f59df1364019e54cea	08670daabf7af2f59df1364019e54cea^08670daabf7af2f59df1364019e54cea^Q:992-1309,H:135-246^33.929%ID^E:2.34e-09^.^.	gs_K00266	Glutamate synthase (NADPH/NADH) small chain	Moraxella osloensis	Moraxella osloensis	Bacteria	Gammaproteobacteria	0.034	0	0	0	0.178	0	0	0	0	0.06	0.078	0.087	0.073	0.377	0	9.218	4.001	0.959	0.272	3.044	6.836	0.993	0.91	4.88
TRINITY_DN97605_c0_g1	AGCAGCCCGTCGTGCAGCATAACGGCGACACGGGCAATGGCTTCAGGGTCGTCAATGCGACCTACGAGGCCGGTGACTTCCTGCCGTTGGAGCCGGAGTACGTCGATTCCAACTCACCGAAAGACATGGTGACGGCTCGACCCGGAGAGGTTACGTTCATCAAGGCCAAGTTCGACAAGCCCGGCCGCTACGTCTGGCACTGCCACATCCTCTCGCACGAAGACCACGAGATGATGCGCGTGCTGCATGTAGGTCCTGGAGCTTGATCAGGTCTGACGCAGTGAG	369723.Strop_2658	369723.Strop_2658^369723.Strop_2658^Q:123-263,H:601-647^65.957%ID^E:4.73e-16^.^.	nosZ	Nitrous-oxide reductase	Nitrosococcus wardiae	Nitrosococcus wardiae	Bacteria	Gammaproteobacteria	0	0	0	0.335	0	0	0	0	0	0	1.222	5.08	0	0	0	0	0	0	1.514	0	0	0	0.694	0
TRINITY_DN37402_c0_g1	CTTTATAATTTTTTTAATTTAACCAAGGAGGAATTATATGACAAAAGCTGATTTAATTGACAAAATGGCAAAAGACGCAAAAATCTCAAAAGTAGCGGCCGGTGCGGTTCTTGATTCATTTATGGCCAATGTAACCAAGGCTCTGAAGAAAAAAGATGGCAAGGTTACTCTGGTTGGCTTCGGTACCTTTCAGAAAGTACGCCAGAAAGCTCGCAAAGGCCGCAATCCGCAAACCGGCGCCCCGATCAAAATCAAAGCTAGAAATGTCGTTAAATTCAAAGCCGGCAAAGCCCTCAAAGACGCCATCTAATCTCACTGGCGCATAGAATTTCAAAAGGCC	8c87acb970fe503e1a62365507d7fe41	8c87acb970fe503e1a62365507d7fe41^8c87acb970fe503e1a62365507d7fe41^Q:38-307,H:1-89^45.556%ID^E:6.44e-18^.^.	gdh_K15371	Glutamate dehydrogenase	Pseudomonas coronafaciens	Pseudomonas coronafaciens	Bacteria	Gammaproteobacteria	0	6.069	1.492	0.841	0	0.725	0.634	6.541	0.384	3.356	4.584	3.512	0.493	0.581	0	0	1.352	0	0	0.36	2.258	0.733	0.431	3.1
TRINITY_DN28465_c0_g1	CGGCCCGATAGGCATGGGTCGCCATCGAGGCAGGAACTCAACCAGGAAGGAGGGCACTAGGATGGATAAATACGAATGCACAGCGTGTGGCTACCTGTACGACCCGGAGGTCGGGGACCCGGACAACGGGATCGAACCCGGTACGGCGTTCGAAGACCTCCCCGGCGACTGGGTGTGCCCCGACTGCGGCGTCGGCAAGGATGAATTCGAGAAAGCGTGAGGCTCATCCCCTCGCATGGTGC	471870.BACINT_01667	471870.BACINT_01667^471870.BACINT_01667^Q:50-217,H:84-139^75%ID^E:1.22e-27^.^.	hcp	Hydroxylamine reductase	Pseudomonas resinovorans NBRC 106553	Pseudomonas resinovorans NBRC 106553	Bacteria	Gammaproteobacteria	0	0	0	2.459	7.891	10.632	0	0	0	0	0	0	0	0	0	0	0	0	0	0	0	0	0	0
TRINITY_DN35891_c1_g1	AGGATATCGACCTGGTGCCGTACACTATCCTCAAGGCCGACAATGGCGACGCCTGGGTAGAAGCCAAGGGTAAGAAAATGGCACCGCCGGAGATTTCAGCCCGCGTGCTGCAGAAAATGAAGAAAACCGCCGAAGACTATCTCGGTGAAGAAGTAACTGAAGCGGTTATCACGGTACCGGCGTACTTTAACGATTCGCAACGTCAGGCAACCAAGGACGCTGGCAAGATTGCCGGTCTCGAAGTCAAACGAATCATCAACGAGCCAACCGCGGCGGCACTCGCTTACGGCATGG	435848972	435848972^435848972^Q:57-293,H:81-159^65.823%ID^E:3.92e-30^.^.	gdh_K00261	Glutamate dehydrogenase (NAD(P)+)	Pseudomonas salegens	Pseudomonas salegens	Bacteria	Gammaproteobacteria	0	0	0	0	0	0.354	0	0	0	0	0	0	0	0	0	0	0.658	0	0	4.277	0	0	0.628	0
TRINITY_DN111993_c0_g1	CAAAAACTGGTCCTCCCGCATCTACGCTTCGTTATCAAGGTCGCCAATAATTACGCCGGCTATGGCCTGCCCATCGCAGACCTGATCCAGGAAGGCAGTATCGGCCTGATGAAAGCCGTCAAGCGCTTTCGCCCCGAAGTCGGTGTGCGTCTGGTTTCTTTCGCCGTACACTGGATCAAGGCCGAAATCCACGAATTCATTTTGAAAAACTGGCGCATAGTCAAGGTGGCGACCACCAAGGCCCAGCGCAAACTGTTCTTCAAACTGCGCAGCCAGAAAAAGCGCCTCGGC	234621.RER_28160	234621.RER_28160^234621.RER_28160^Q:7-228,H:219-292^33.784%ID^E:5.13e-10^.^.	ureB	Urease subunit beta	Pseudomonas sp. LTGT-11-2Z	Pseudomonas sp. LTGT-11-2Z	Bacteria	Gammaproteobacteria	0	0	0	0	0	0	0	0	0	0	0.381	3.715	0	0	0	0	0	1.075	0	0	0	0	0	0.669
TRINITY_DN117121_c0_g1	GTTGAATCTACCGGTGGTTCGGTGTTTAACGTGAATGCCGTCATGGCCGGAGACCTGGAGTTTGGTGTCGTCCAATCCGACAGACAATTTCAGGCCATTAACGGGCTGGCCGAATGGAAAGACAAAGGCAAACAGGAGGATCTGCGCGCGGTTTTCACGATACACCCGGAATCCATTACCCTGGTAGCTGCTGTTGATGCCGGTATTGAAAAAATTGAAGACCTCAAAGGCAAACGGGTCAATATCGGCAACCCCGGCTCGGGTCAGCGCCAGAATTCCATTGATGGCTTGACCGCCGCAGGCATCGATTATAAAACCGATATTACGGCTGAAAGTGTCAAGGCCGCCGAAGCTCCCGGTCTGTTGCAGGACGGTCGAATTGATGCTTTCTTTTACACG…	b90c49e57a325ce4ffccb9031ecdf6d6	b90c49e57a325ce4ffccb9031ecdf6d6^b90c49e57a325ce4ffccb9031ecdf6d6^Q:1-399,H:94-223^33.835%ID^E:4.96e-12^.^.	nirK	Nitrite reductase (NO-forming)	Pseudomonas sp. OIL-1	Pseudomonas sp. OIL-1	Bacteria	Gammaproteobacteria	0.299	0	0	0.145	0	0.673	1.513	0	0.52	0	0.176	0.242	0	0	0.265	0	0	0.479	0	0	0	0	0	0.301
TRINITY_DN156981_c0_g1	TGGGTATTTCCGTAATCTTTAATCCAAACTTTAATTTCTAGAGAGGAAACAGAGAGTGTCCATTAAACGTAAAAACTTTATGCGCTCAGCACTTCTCGGTACCGCTGCTACATTTTTAGCAGGTTCTATGGGTGTAGGCTCACAAGCCTTTGCTCAGGATCAAGATGCGGCTGCCGACGGAGATGAAGAGTTGGTGGTAGTTACGGGTTCGCGTATTGCGCGTTCTTCGCTAACTGCACCTCAGCCACTGGCTATTATCGGTAACGAAGCCATCCAGGTTTCGGGTCTCGATAACTTGGCCGAAATTTTTAATGAACTTCCGTTTGCCGGTGTTCCAGGTCTTAGTTCTACGAACTCAGCCTTCACCGTTAACTCGAGTGGTATCAACATCATCAACCT…	797812799933b406e9a689f77b8acf08	797812799933b406e9a689f77b8acf08^797812799933b406e9a689f77b8acf08^Q:188-1111,H:37-345^27.019%ID^E:1.5e-21^.^.`797812799933b406e9a689f77b8acf08^797812799933b406e9a689f77b8acf08^Q:1499-2269,H:406-668^24.638%ID^E:1.95e-09^.^.	gdh_K15371	Glutamate dehydrogenase	Shewanella carassii	Shewanella carassii	Bacteria	Gammaproteobacteria	15.621	0.156	0.078	0.072	3.192	0.526	0.017	0.009	0.012	1.593	0.205	0.184	0	0	0	0	0	0	0	0	0	0	0	0
TRINITY_DN19063_c0_g1	GAGAAGATCATGGCGAAGAAAGAAAGTAAAGCAAAACAGAGAGTTAGTGAATTCACCGAACAGCTGGACAGTGTATTTCTTGCTGGTCTCGGCGCATTCGCAAATGCCCAGAAAATGGGTTCCGAGACGTTCGAATCGCTCGTTAAGGACGGTGAGAAATTCCGCAAGGAGGCTTCCAAGAAGACCGAGAAGCTGATCGACGAAGTCCAGGACTCCGTCCGCGAGATGAGGGACGACGCCGAGACCAGGGCCGAAGGCCTGCTCGACCGGGTCCGCGACCGCTCGAAGCTCACCAAGCTGCAGAGTGCTTTTGACAAGCGCGTTGCTGATGCAATGGACCGCCTTAACGTCCCGAGCAAGAACGACATTGGCAAGATCAACAAGAAGCTCGACAAGATC…	63986c0dc9b1c225d175c7e5a9ab4214	63986c0dc9b1c225d175c7e5a9ab4214^63986c0dc9b1c225d175c7e5a9ab4214^Q:73-414,H:25-132^39.655%ID^E:6.3e-19^.^.	gdh_K15371	Glutamate dehydrogenase	Stenotrophomonas maltophilia	Stenotrophomonas maltophilia	Bacteria	Gammaproteobacteria	0.161	0.651	6.73	1.004	1.769	4.445	4.86	3.204	1.227	2.749	1.838	4.818	0.183	0.662	6.6	0	0.722	0	0	1.612	1.009	0.817	1.904	3.119
TRINITY_DN41690_c0_g2	AATAGCGTGAGTGCTAAAAAAACACAAAATCGAGGTCATTTATGAGCACAGAACTGGTCAATACAAGTAATACAATGCCCGTGTTAATGGGTAGCTCCAACCTGGAAGCCTATATTCAGGCCGCCAGAAGCGTGCCTGTATTGAGCGTCGAAGAAGAGTACGCCCTGGCACAGGATTTACAGGAAACCGGCAATATCGCGTCGGCACATAAACTGGTCCTGCCACACCTGCGTTTCGTCATCAAGGTAGCGAACAACTACGCCGGTTACGGCCTGCCGATCCCCGACCTGATCCAGGAAGGCAGCATCGGCCTGATGAAAGCAGTGAAGCGCTTTCGTCCTGAAGTCGGCGTGCGCCTGGTCTCCTTCGCGGTGCACTGGATCAAAGCCGAGATTCACG…	a8157319e68fb7f58b1883923ffce3eb	a8157319e68fb7f58b1883923ffce3eb^a8157319e68fb7f58b1883923ffce3eb^Q:84-575,H:189-347^28.402%ID^E:7.14e-11^.^.	ureB	Urease subunit beta	Stenotrophomonas maltophilia	Stenotrophomonas maltophilia	Bacteria	Gammaproteobacteria	0	0.202	0.408	0.344	2.162	1.087	0.144	0.205	0.149	2.798	0.411	6.512	0	0	0	0	0	0	0	0	0	0	0	0
TRINITY_DN8327_c0_g1	AGCATCATGTCCCTGAAAGGATCAAAAACTGAGCAAAACCTGAAAGACGCTTTCGCCGGAGAATCACAGGCCAACCGTCGTTACCTGTATTTCGCCGCCAAGGCCGACGTCGAAGGCTTCAACGACGTATCGGCGGTATTCCGTTCGACCGCGGAAGGCGAAACCGGCCATGCACATGGCCATCTCGAGTACCTGGAAGAAGTCGGTGATCCCGCGACAGGTCTTCCGATCGGTAACACCGAAGACAATCTCAAGGCTTCTATTGCCGGTGAAACCCACGAATAC	533240.CRC_00408	533240.CRC_00408^533240.CRC_00408^Q:7-285,H:1-99^46.154%ID^E:1.12e-18^.^.	hcp	Hydroxylamine reductase	Sulfuriflexus mobilis	Sulfuriflexus mobilis	Bacteria	Gammaproteobacteria	0	0	0	0	0	0.388	0	0.446	0	0	0	1.693	0	0.937	0	0	0	0	0	0	0	0	0	0
TRINITY_DN35891_c0_g1	CGGCAAGCCCAAGATTATCGAGAACGCGGAAGGCGATCGTACAACCCCTTCAATCGTTGCATTTGGCGCCGATGAAGAAGTACTGGTGGGCCAGCCGGCAAAACGCCAGGCCGTCACCAACCCCAACGATACGCTTTACGCGGTCAAGCGCCTGATCGGGCGTCGTTTCGACGAGTCCGCGGTACAGAAAGACATCGACCTGGTTCCTTATAAAATCTTCAAGGCCGACAATGGCGATGCCTGGGTCGAAGCCAAGGGCAAGAAAATGGCCCCGCCCGAGATTTCGGCACGCGTGCTGCAGAAGATGAAGAAAACCGCGGAAGATTACCTCGGCGAAGAAGTGACCGAGGCAGTTGTCACGGTACCGGCCTATTTCAACGATTCACAGCGCCAGGCAAC…	435848972	435848972^435848972^Q:2-433,H:24-143^51.389%ID^E:5.79e-33^.^.	gdh_K00261	Glutamate dehydrogenase (NAD(P)+)	Thioalkalivibrio sp. K90mix	Thioalkalivibrio sp. K90mix	Bacteria	Gammaproteobacteria	0	0	0	0	0	0	0	0.812	0.223	0.408	0.147	0	0	0	0	0	0	0	0	0	0	0	0	0
TRINITY_DN58809_c0_g1	CGAGACTCTCGGCGGCGTCATGACGAAGCTCATCGAGAAGAACACGACGATCCCCACCAAGGCGTCGCAGGTCTTCTCCACGGCGGAGGACAATCAGAGCGCGGTGACCGTGCACGTGCTCCAGGGTGAGCGCGACGTGGCATCGGCCAACAAGTCCCTGGGTCGAGTCGACCTGGCCGACATTCCGACCGCCCCGCGGGGTATGCCGCAGATCGAGGTCTCCTTCGACATCGATGCCAACGGCATTCTCAACGTGTCGGCCAAGGACAAGGCCACGGGCAAGGAGCAGTCCATCGTCATCCGCGCGTCCAGCGGGCTCGCCGACGACGAGATCGATCGCATGGTCCAGGATGCCGAGGCACACGCCGACGAGGACAAGAAGTTCCACGAGCTCGTGAA…	435848972	435848972^435848972^Q:2-454,H:375-525^50.993%ID^E:2.37e-36^.^.	gdh_K00261	Glutamate dehydrogenase (NAD(P)+)	Thioalkalivibrio sulfidiphilus HL-EbGr7	Thioalkalivibrio sulfidiphilus HL-EbGr7	Bacteria	Gammaproteobacteria	0.172	0	0	0	0.084	0.104	0.38	0.455	0	0.707	0.313	0.435	0	0	0	0	0	0	0	0	0	0.278	0	0
TRINITY_DN30284_c1_g1	GTAAGGCCTTGCGGGGGTTTAGTCAACTTTCGCAACTGCGGAATTTTCAGTGGGGGTTAGACGCTGGAGGGCCTGCTCAAGTCTTCACCACCTACAATCAACATTTGAAAAAAATGGAGTGTCTTAATGAATAAATCTGATCTTATTGATTCAATTGCTGCTAATTCCGGACTAAGCAAAGCGGACGCCGGTCGAGCTCTCGACGGCTTTACTTCCGCTGTTTCTGGCGCACTGAAAGGCGGCGATTCAGTTTCTATGGTTGGTTTTGGAACCTTCGCTGTTAAGCATCGCGCAGCACGTTCCGGCCGCAATCCTCGTACTGGTGAAACTATCCAGATCAAGGCATCAAATAATCCTTCATTTAAGGCTGGTAAAGCCCTTAAGGATGCCGTAAACTAG…	8c87acb970fe503e1a62365507d7fe41	8c87acb970fe503e1a62365507d7fe41^8c87acb970fe503e1a62365507d7fe41^Q:127-396,H:1-90^50%ID^E:8.51e-22^.^.	gdh_K15371	Glutamate dehydrogenase	Wenzhouxiangella sp. AB-CW3	Wenzhouxiangella sp. AB-CW3	Bacteria	Gammaproteobacteria	0	0	0	0	0	0	0	0	0	0	0	1.838	0	0	0	0	0.137	0	0	1.1	0	0.195	0	0
TRINITY_DN29879_c0_g1	CCGCTCAAGCCGCGGCAGTGCAAAAATTGCGCCACATGTTCGGCGCAGAATTGAGAGACTAGCAACAATGGCACTGACAAAAGCAGACATGGCGGAGTCGCTGTTCAACGAGCTTGGTTTAAACAAGCGCGAAGCACGCGAACTTGTCGACATGTACTTTGAAGAGTTGCGCGCGTCATTGGCAGTTGGGGAGCAGGTCAAACTTTCCGGTTTTGGGAACTTTGATCTACGCGATAAAAAAGAACGTCCTGGCAGGAATCCGAAAACAGGCGAGAGATTCCGATCTCGGCTCGTCGAGTTGTCACCTTCCGTCCCGGACAAAAACTAAAAGCACGCGTCGAAGCCTATGCTGGAACCGGGGAATAACGACGAACTACCACCAATTCCTGGCAAGCGTTA…	d0c1f3a7159477dad7b03b1b1dd6e09f	d0c1f3a7159477dad7b03b1b1dd6e09f^d0c1f3a7159477dad7b03b1b1dd6e09f^Q:74-283,H:1-69^32.857%ID^E:6.21e-08^.^.	ureB	Urease subunit beta	uncultured Woeseiaceae bacterium	Woeseiaceae bacterium	Bacteria	Gammaproteobacteria	1.471	0	0	0	0	0	0	0.562	0	0.239	0	1.684	0.986	0.387	0	0.646	0.311	0.479	0	0.474	0	0	0	0
TRINITY_DN6956_c0_g1	GGGAAATGTTGGCAAGAGACCCACCAGGTAACGTCTTTGATGTTCCAGGTAACTCTGTCGTAGAATACTCATTGTCTGCAAAAGCACTTGAGGCAGGTGTTTACCACGTACACACACAACTCAATGTAGATAAAGTAGGTCCAGGACTTGGTCCAGGTCAAACGGTAGTTGTCGAAGGAGAGCCAATAATCAAACCAATTCCATACACCAACATCGCATACCAATCAATTATTATCGGTGTAGGTTATGTAATCACGTTTGCAACTAGACCTTGGCAAGTAATTTAAACACTCCACCC	1001994.MY1_1617	1001994.MY1_1617^1001994.MY1_1617^Q:3-284,H:96-189^96.809%ID^E:1.26e-61^.^.	amoB (A)	Ammonia monooxygenase subunit B (archaea)	Candidatus Nitrosomarinus catalina	Candidatus Nitrosomarinus catalina	Archaea	Nitrososphaerota	4.724	2.393	0	0.298	3.557	1.372	0.456	3.123	7	7.748	14.271	4.46	67.409	41.976	2.244	105.702	19.053	29.141	27.929	19.518	52.065	14.478	23.656	6.237
TRINITY_DN30268_c0_g1	GGTTGTACTAGGTGCATCCATTCTATGGTTCGGATGGTTCGGATTTAATGCTGGAAGTGAAGTAATGGTAGACGGTATCACAGTAAGTGCTTGGGTAATTACAAACACTGCCACTGGTATGGCAGCTGTGACTTGGCTGTTAATGTCCTGGGCTCACACTGGTAAACCAAGTATTATTGGTGCTGCCACAGGAGCCGTTGCAGGTCTTGTAGCAATCACTCCAGCATCTGGATGGGTTGGTCCAATGGCCTCAATAATTATCGGTATTGCTGCTGGAACGATTTGTTATGGTAGTGTTGCATTCAAGAACGCACGCAAATGGGATGACGCTCTCGATGTATGGGGAGTTCACGGAATGGGTGGTCTCACAGGTGCAATTTTGACAGGAACACTAGCTAG…	8116a3a1469db04a3eb6422b15b4ec5a	8116a3a1469db04a3eb6422b15b4ec5a^8116a3a1469db04a3eb6422b15b4ec5a^Q:5-631,H:311-522^44.954%ID^E:1.33e-22^.^.	nirK (A)	Nitrite reductase (NO-forming) (archaea)	Candidatus Nitrosopumilus koreensis AR1	Candidatus Nitrosopumilus sp.	Archaea	Nitrososphaerota	1.897	0.156	0.425	0.488	0.945	0.941	0.177	0.08	2.453	0.1	0.743	0.416	0.411	0	0	0	0.256	0	0.515	0.664	0	0.186	0.253	0.122
TRINITY_DN28081_c0_g1	AGGAGCAATGTTCCAACATCATAACACTCACTCTGTAGTTAATGGACTTCCATTTGCATATGTACCAAACGGTGCTCATAACCTACTCATTAAAGGAGATATGGGTAAGAACATCTTTGTTGCACAACCATGGAATGGACTAGATCTTAAACAATACCAATCACAACTATTGTATGTTGAAAATGATCAACACGTGAGAATCTTTGTTGAAAACCACGGTAATGAACCACTATTCTTCCACATTGTTGGAGAAATTATGGATAGGATTACACAAGGTAACAGAGTACAATCTGCAGCAAATGAGACATGGTTACTTGGTGGCTCACAAGGCATGATTGTTGATTTGGTATTTGATGAACCAGGAACGTATGCAGCAGTAAATCATGACTATGCAGCAAT…	886738.Nlim_1007	886738.Nlim_1007^886738.Nlim_1007^Q:2-430,H:248-390^85.315%ID^E:2.87e-86^.^.	nirK (A)	Nitrite reductase (NO-forming) (archaea)	Candidatus Nitrosopumilus koreensis AR1	Candidatus Nitrosopumilus sp.	Archaea	Nitrososphaerota	0.667	0	0	0	0.215	0.293	0	0	0	0	0	0	8.414	11.961	0.451	4.423	0.265	0.421	1.226	10.186	8.191	7.453	6.078	2.261
TRINITY_DN36512_c0_g1	TGTAGTACACATTTCTTCAGGATTCGCTGCATTGGCAGGAGCCTTAGTTCTAGGTAGAAGACTAGGATATGGTAAAGTGCCAATGGAACCACACAATATTCCAATGGTAGTACTCGGAGCATCGATACTATGGTTTGGATGGTTTGGTTTCAACGCCGGAAGTGAAGTGCAAGTAGACGGTATTACAGTAAGCGCATGGACTGTTACAAACACCGCAACAGGTATGGC	8f514eb73167853e9aa1f484f9311389	8f514eb73167853e9aa1f484f9311389^8f514eb73167853e9aa1f484f9311389^Q:2-220,H:263-335^52.055%ID^E:6.32e-12^.^.	nirK (A)	Nitrite reductase (NO-forming) (archaea)	Candidatus Nitrosopumilus koreensis AR1	Candidatus Nitrosopumilus sp.	Archaea	Nitrososphaerota	0	0	1.448	0.814	3.641	0.915	0	0	1.45	0	0	0	0	0	0	0	1.671	0	0	0	0	0	0	0
TRINITY_DN11061_c0_g2	GGCATTACTCTACATAGGCCTAGCAGTAGGCGTTATAGGGATGGGTGCAGCAATTGCATATGGAACAATGAACCAACAAAATTATGTTCCAGAAGATGCAATTTCTGCACCAGCAGCTGAACAAGGATCCATTACATCAGATTCTGGACTAGGTGCAGAATTAAACAAAGAAAGATGGCATGAGGATCCCTTTGGCGATATAGCACAAAAGGTTAGAGAACAAGCTGGAAAAGAAAAAACAGAAACTCCAACAGCAATACCAATAGCAAAACCAGTAGTGGAAGAACCACCAATGGAAGAACCAATGGTAGAGGAACCACCAATGGAAGAACCAATGGTAGAGGAACCACCAATGGAAGAATCTTCAGAACCACAAACAGTCAGTGTGGATATGCCAGC…	986075.CathTA2_1160	986075.CathTA2_1160^986075.CathTA2_1160^Q:419-667,H:347-434^30.337%ID^E:2.53e-06^.^.	nirK (A)	Nitrite reductase (NO-forming) (archaea)	Candidatus Nitrosopumilus koreensis AR1	Candidatus Nitrosopumilus sp.	Archaea	Nitrososphaerota	0	0	0.225	0	0.122	0.155	0	0	0	0.209	0.782	0.3	4.316	1.803	0	6.963	0.283	0.62	1.135	1.176	0.693	0.436	0.356	0
TRINITY_DN31168_c0_g1	CCTTGGCAGAAGACTTGGATATGGCAAAGTGCCAATGGAGCCACACAACATCCCAATGGTAGTCCTCGGAGCAGGAATACTCTGGTTTGGATGGTTTGGTTTCAACGCAGGAAGTGAAGTAATGGTAGACGGCATTACCGTAAGTGCATGGACTGTTACAAATACCGCAACTGGTATGGCAGCAATCACATGGGTCCTTATGTCATGGGCACATACAGGAAAACCAAGTATTGTTGGTGCAGCATCAGGTGCAGTAGCAGGATTGGTAGCAATCACTCCGGCTTCTGGTTGGGTAGGTCCAATGGCCGCAATTATAATCGGTATCGCTGCTGGTACAGTTTGTTATGCATGTGTATCATTCAAGAACGCACGCAAATGGGACGACGCATTAGATGTATG…	a87b79c548c5543d5f583a0ad875a96f	a87b79c548c5543d5f583a0ad875a96f^a87b79c548c5543d5f583a0ad875a96f^Q:2-439,H:259-405^52.381%ID^E:9.39e-30^.^.	nirK (A)	Nitrite reductase (NO-forming) (archaea)	Candidatus Nitrosopumilus koreensis AR1	Candidatus Nitrosopumilus sp.	Archaea	Nitrososphaerota	0.977	0	0	0	0	0.138	0.549	0	0	0.209	0.137	0	6.789	0.978	0	2.66	0.256	0.397	0	0.569	1.445	2.348	3.274	1.206
TRINITY_DN10550_c0_g1	AATGGTTGTACTAGGTGCATCCATTCTTTGGTTTGGATGGTTTGGTTTCAACGCAGGAAGTGAAGTAATGGTAGACGGCATTACAGTAAGCGCATGGACAGTAACTAATACTGCAACCGGTATGGCTGCAGTTACATGGATACTCGTGTCATGGGCTCATACAGGAAAACCAAGTATCGTAGGAGCAGCGTCTGGCGCAGTAGCAGGATTAGTAGCAATTACTCCAGCTTCTGGTTGGGTTGGTCCTATGGCAGCAATAATTATCGGTATTGCAGCTGGTACAATTTGTTATGCAAGTATATCATTCAAGAATGCACGAAAATGGGACGATGCTCTCGATGTATGGGGAGTCCACGGAATGGGTGGTCTTACAGGTGCAATTTTGACTGGTACACTAGC…	a87b79c548c5543d5f583a0ad875a96f	a87b79c548c5543d5f583a0ad875a96f^a87b79c548c5543d5f583a0ad875a96f^Q:2-628,H:277-471^45.714%ID^E:1.37e-23^.^.	nirK (A)	Nitrite reductase (NO-forming) (archaea)	Candidatus Nitrosopumilus koreensis AR1	Candidatus Nitrosopumilus sp.	Archaea	Nitrososphaerota	8.299	1.87	0.841	2.622	1.872	2.313	0.304	0.134	0.161	1.255	3.401	1.925	4.079	0.815	0	0	0.219	0.947	0	2.077	1.716	0	0.131	1.046
TRINITY_DN50350_c0_g2	CGCAAACGGATACAAGAAACTAATGGTAGAAAAAACAAGTGGTAGCGGTGAACTTGACAGAAAGTTCTATGATGCTGATGCATTGGAGTTTCAACTGCAATACAATCAATTGTACCTTACACCTGAAGGCAATTATGATGCAGGAGCAATGTTCCAACATCATAACACTGCAACAGTTGTTAACGGAATGCAATTTGGTTACGTACCAAACATGGCTCACAACTTACTCGTCAATGGCGATGTAAACAAGAACATCTTTGTTGCACAACCTTGGAATGGACTTGAACACAAGCAATACCAATCACAACTCTTGTTTGTTGAAAATGATCAACACGTGAGACTCTTTGTTGAAAACCAT	G8DCN6	G8DCN6^G8DCN6^Q:2-358,H:8-126^97.479%ID^E:2.55e-84^.^.	nirK (A)	Nitrite reductase (NO-forming) (archaea)	Candidatus Nitrosopumilus koreensis AR1	Candidatus Nitrosopumilus sp.	Archaea	Nitrososphaerota	0.391	0	0	0	0.515	0.216	0.279	1.223	0	1.215	0.225	0.619	2.61	0	0	1.73	0	1.894	0	0.313	2.258	3.23	0	0
TRINITY_DN310_c0_g1	TGCTCTTTACTATTGCAGCAGTAGCTGTAATGGGAGCAACCTTATTCGGAAGCACATACACACAAACCCAGATTGCTGGACAATCTCTAGATGCTACTAAATTAGATGCATCTGTCTTAGAGAAGATCCATCAAATGGGTGGTTTAGAGCTAGTAATGCCAAGCGCATTTGCTGAAACTGATTGTGGTGTTCTTGAAAATTCAGGCCGTATGGTTCATGACTTCCAACTAACTGGAACCAGCGTTGATCTACCTATGTTAGGTCATACAGCAGACAGTCCTAAGATGTACAAAGCAATGACCTTTAGTGGTCAAATCCCAGGACCAACAGTTAGAGCTACACAAGGTGATGTCATCAAAATGACCCTCACTATCCCAAGCGGTGAAGCTACTGCACATG…	K0B8K7	K0B8K7^K0B8K7^Q:3-947,H:2-311^78.095%ID^E:0^.^.	nirK (A)	Nitrite reductase (NO-forming) (archaea)	Candidatus Nitrosopumilus koreensis AR1	Candidatus Nitrosopumilus sp.	Archaea	Nitrososphaerota	0.506	0.11	1.093	0.271	4.484	2.788	0.161	0.58	1.512	0.488	2.854	3.851	58.119	57.177	0.875	59.732	12.175	13.747	19.3	55.851	73.987	39.751	35.231	21.472
TRINITY_DN4570_c0_g1	AACACTGTTAACAATTAACGCAGGAGATTACATTTTCTATACTGACTGGGCTTGGACATCGTTTACGGTATTCTCTATATCTCAAACGTTGATGCTTGTAGTAGGTGCAACATATTACCTAACATTTACAGGTGTTCCAGGTACAGCAACGTACTACGGCCTTATAATGACAGTATACACATGGGTAGCAAAAGCCGCATGGTTTTCGCTAGGATACCCATATGACTTCATTGTCACACCAATATGGTTACCATCAGCAATGTTGCTAGATCTAGCATATTGGGCCACAAAGAAGAATAAACACTCGTTAATTCTGATGGGCGGAGTACTAGTAGGAATGTCGTTACCATTGTTCAACATGATAAATCTGATAACAGTGGCAGACCCACTAGAAACGGC…	Q3I2E6	Q3I2E6^Q3I2E6^Q:2-478,H:19-177^97.484%ID^E:3.58e-110^.^.	amoA (A)	Ammonia monooxygenase subunit A (archaea)	Candidatus Nitrosopumilus sediminis	Candidatus Nitrosopumilus sp.	Archaea	Nitrososphaerota	10.885	0	2.133	0.515	7.086	7.154	3.051	5.417	0.595	27.268	17.213	13.246	121.786	67.834	1.096	126.667	17.884	32.029	15.47	61.419	87.688	43.611	43.729	24.572
TRINITY_DN57826_c0_g1	GACCATTCTTGGTTACCTTGCAACCATGTTCACGATTGGGGTCAACGAGATGTGGCACTTCTGGTTCGTAGAGGAAATATTTGCAGTACCAAATCACTGGATGTTTAACATGGGAGTCGTAGTAGCTTTCATGGGCGCACTTGCATACGTAGTCAGAGTATATGCTAGTCTCGTAGAACTAGGTGCAGAAACTCCAGGAGAGAACCCATACGTTGCAGAGATGTACAAGATGGCCCTAGAAGGCAAATTGTACAGCAGAGCAATTCCTTAGAAAAAGTGCTTTAGCACATTTTTTTCTTTTATTATTTTTAAAATGACGTAGATCGTACATATCACACCC	886738.Nlim_1892	886738.Nlim_1892^886738.Nlim_1892^Q:2-268,H:99-187^98.876%ID^E:1.54e-58^.^.	amoC (A)	Ammonia monooxygenase subunit C (archaea)	Candidatus Nitrosopumilus sediminis	Candidatus Nitrosopumilus sp.	Archaea	Nitrososphaerota	0	0	0	0	0	0.362	0	0	0	0	0	0	1.478	2.333	0	0.974	0	0	0	2.883	2.545	0	0.863	0.443
TRINITY_DN79117_c0_g1	GGTTATCTTGCAACAATGTTTACAATTGGAGTCAATGAGATGTGGCACTTCTGGTTTGTAGAGGAAATCTTTGCAGTACCGAATCACTGGATGTTCAACATGGGTGTTGTAGTAGCATTCATTGGAGCCTTAGCATACGTAGTTAGAGTATATGCAAGACTCGTTGAACTAGGAGCAGAAACTCCAGGTGAGAATCCATACGTAGCAGAGATGTACAAGATGGCCTTAGAAGGCAAATTGTACAGCAG	A9A4U4	A9A4U4^A9A4U4^Q:1-246,H:105-186^98.78%ID^E:6.14e-54^.^.	amoC (A)	Ammonia monooxygenase subunit C (archaea)	Candidatus Nitrosopumilus sediminis	Candidatus Nitrosopumilus sp.	Archaea	Nitrososphaerota	8.529	0.513	0	0	4.84	0	0.871	0	6.79	1.524	6.862	0.89	0.447	0	0	0	5.151	0	0	0.332	0	0	0.469	0
TRINITY_DN9774_c0_g1	GAAGGAGACTTTTGTAGTCAAGGTTGGCCAGGTACAGTACCTCACCAACTATTTGCAATGTTCCAAGCAACCTTCGCAATCATTACACCAGTTCTAATTATTGGTGGTCTGATTGACAGAATCAAATTCAGTGCCTTAGTGATATTCGTACTCTTATGGGGAACCTTCGTTTATGATCCAATAGCACACTGGGTCTGGGGAGGAGGATACATAGGAGGAGGTGCAATTGACATCGATCCAGATCTATCACCTTCGTACGCATTAGACTTTGCTGGTGGTACTGTAGTACACATTTCTTCCGGATTCTCTGCATTGGCAGGAGCCATGATCCTTGGCAGACGTCTTGGATATGGTAAAGTGCCAATGGAACCTCACAATATCCCAATGGTAGTCCTGGGA…	351605.Gura_3365	351605.Gura_3365^351605.Gura_3365^Q:28-429,H:169-292^54.478%ID^E:5.24e-39^.^.	nirK (A)	Nitrite reductase (NO-forming) (archaea)	Candidatus Nitrosopumilus sediminis	Candidatus Nitrosopumilus sp.	Archaea	Nitrososphaerota	1.023	1.063	0	0.398	1.732	0.147	0	0	0	1.962	0.899	0.842	5.201	2.048	0	1.489	0.859	0.421	0	0.683	0	0.696	1.867	0
TRINITY_DN5433_c0_g1	TGCAACATCAATGGTACTTCTCATGTCTCCAGGAGTCGGTTTCTTTTATGGCGGTTTAGCCAGATCAAAGAACATCGTCAATGTACTTGGTATGACTCTAATTGTTATGGGTCTTATGTCAGTACAATGGGTGCTATGGGGTTACTCACTAGCATTTGGTGGAATTGATAATGACGCAAACTTATTCATGGGTAATCTAGACTATGTTGGATTCAACATGGTATCTGCTTGGGCACC	6450f52a0fd76480d8c4b4058922a436	6450f52a0fd76480d8c4b4058922a436^6450f52a0fd76480d8c4b4058922a436^Q:2-208,H:80-145^44.286%ID^E:4.7e-11^.^.	nirK (A)	Nitrite reductase (NO-forming) (archaea)	Candidatus Nitrosopumilus sediminis	Candidatus Nitrosopumilus sp.	Archaea	Nitrososphaerota	0.253	0	0.191	0	0.206	1.018	0	0	0	0.538	1.329	0.184	14.692	1.457	0.406	3.602	0.265	0.736	1.075	0.806	0.738	2.84	1.416	0
TRINITY_DN29206_c0_g1	CACAAGTATGCTCTATTACTTGTGGCCGCAGTAGCCATTACATCAACTGGTGCAATGTCACAAGCATTTGCACAGAGTGTTGATGATGGTATGGATGGATATGTCGCAGGAACCAGTGGAATTTACACTGGTAATCCTAACGAATGTTGGTATGATGACGGCGAAGGCGGCATGCTACCTTGTATGATCGATACAGGTGATACAGCATGGATGCTAACAGCAACATCAATGGTACTACTCATGTCCCCAGGTGTCGGTTTCTTTTATGGCGGATTAGCCAGATCAAAGAACATCGTCAACGTACTAGGTATGACCTTAGTTGTAATGGGTCTTATGTCAGTACAATGGGTTCTATGGGGATACTCACTAGCATTTGGCGGAATAGATTCTGATGCAAAT…	6450f52a0fd76480d8c4b4058922a436	6450f52a0fd76480d8c4b4058922a436^6450f52a0fd76480d8c4b4058922a436^Q:187-426,H:69-145^53.086%ID^E:6.63e-18^.^.	nirK (A)	Nitrite reductase (NO-forming) (archaea)	Candidatus Nitrosopumilus sediminis	Candidatus Nitrosopumilus sp.	Archaea	Nitrososphaerota	3.322	1.32	1.856	0.678	1.47	4.919	0.152	1.276	0	2.181	0.968	4.577	21.517	6.021	1.997	16.619	2.448	5.716	0	2.741	9.365	2.71	0.553	0.773
TRINITY_DN1653_c0_g1	AGGAACCACAAGTATGCTCTATTACTTGTGGCCGCAGTAGCCATTACGTCAACTGGTGCAATGTCACAAGCATTTGCCCAAACTGTTGACGATGGTATGGATGGATATGTCGCAGGAACCAGTGGAATTTACACTGGTAATCCTAACGAATGTTGGTTTGATGACGGCGAAGGCAACATGTTACCCTGTAGAATTGATACAGGTGATACAGCATGGATGCTTGCAGCTACATCAATGGTACTACTCATGTCTCCAGGAGTCGGATTCTTTTATGGCGGTTTAGCCAGATCAAAGAATATCGTCAATGTACTTGGTATGACCATAGTTGTTATGGGTCTAATGTCAGTACAATGGGTTCTATGGGGATACTCACTAGCATTTGGCGGAATAGATTCTGAT…	6450f52a0fd76480d8c4b4058922a436	6450f52a0fd76480d8c4b4058922a436^6450f52a0fd76480d8c4b4058922a436^Q:190-432,H:68-145^51.22%ID^E:1.03e-17^.^.	nirK (A)	Nitrite reductase (NO-forming) (archaea)	Candidatus Nitrosopumilus sediminis	Candidatus Nitrosopumilus sp.	Archaea	Nitrososphaerota	29.966	5.858	12.627	7.359	11.139	22.223	1.437	3.382	1.697	16.173	9.159	17.416	81.69	17.116	0.769	28.968	5.27	24.466	3.724	21.51	23.397	15.815	35.991	8.847
TRINITY_DN49519_c0_g1	AGGAACTACAAGTATGCTCTATTACTTGTAGCCGCAGTATCTATCACAGCAATTGGCGCTATGTCTCAGGCATATGCACAAAGTGTTGATGATGGTATGGACGGATATGTCAAAGGAACCAGTGGAATTTACACTGGCAACCCTAACGAATGTTGGTACGATGATGGCGAAGGCGGCATGCTACCTTGTCTTATAGACACAGGTGACACAGCATGGATGCTAATGGCAACATCAATGGTACTCCTAATGTCTCCAGGTGTCGGTTTCTTTTATGGCGGATTAGCCAGATCAAAGAATATCGTCAATGTACTTGGTATGACCCTGATTGTAATGGGTCTAATGTCAGTACAATGGATTCTATGGGGATACTCACTAGTATTTGGCGGAATTGATTCTGAG…	a49a6a28c0d9e11840c2d849764ed6d4	a49a6a28c0d9e11840c2d849764ed6d4^a49a6a28c0d9e11840c2d849764ed6d4^Q:193-411,H:73-143^50%ID^E:2.53e-15^.^.	nirK (A)	Nitrite reductase (NO-forming) (archaea)	Candidatus Nitrosopumilus sediminis	Candidatus Nitrosopumilus sp.	Archaea	Nitrososphaerota	2.586	0	0	0	0.262	0.328	0	0.187	0	4.203	1.378	0.474	17.42	3.199	0.539	1.697	0.813	2.84	0	2.561	0	1.986	1.623	0.886
TRINITY_DN11268_c0_g2	GAGCTTTTGAATCCGTTAATCCGGGTGAAACAAGCCAATACTGTTACATTGCAGAATCAGCAGGTGTTTTCAAATACCATTGTTCTGGTGTTAAACTAGTTGGAATGGACCAACACGTACTTTCCGGTATGTACGGAATTGCAATCGTTGATCCAGCCAATGGATACAAGAAATTAATGGTAGAGAAAACAAGTGGTAGCGGTCAGCTTG	H9NM66	H9NM66^H9NM66^Q:3-209,H:120-188^97.101%ID^E:3.3e-43^.^.	nirK (A)	Nitrite reductase (NO-forming) (archaea)	Candidatus Nitrosopumilus sediminis	Candidatus Nitrosopumilus sp.	Archaea	Nitrososphaerota	7.391	6.94	0	2.559	4.54	4.281	1.944	0	2.255	2.002	0	0	0	0	0	0	0	0	0	0	0	0	0	0
TRINITY_DN29422_c0_g1	TAAGCACACTCTTTACAATTGCAGCAGTAGCTGTAATGGGTGCAACTCTATTCGGAAGCACATACACACAAACCCAGATTGCTGGACAATCACTAGATGTTGACAAAATGGACGTCGACGTACTAGAGCAAATCCATCAAATGGGCGGTTTACAGCTTGTAATGCCTCAAGCATTCGCAGAAACTGATTGTGGTGCATTAGAAAGCTCTGGTAGAAC	J9WU09	J9WU09^J9WU09^Q:3-215,H:6-76^92.958%ID^E:1.21e-39^.^.	nirK (A)	Nitrite reductase (NO-forming) (archaea)	Candidatus Nitrosopumilus sediminis	Candidatus Nitrosopumilus sp.	Archaea	Nitrososphaerota	0	0	0	0	0	0	0	0	0	0	0	0	4.782	0	0	4.543	0	0	0	0	0	0	2.026	0
TRINITY_DN53524_c0_g1	CTTTGTTGAAAACCACGGTAACGAGCCATTATTCTTCCACATCGTTGGAGAAATTTTGGATAGAGTTGTCCAAGGCAATAGAGTACAATCCGCAGCAACCGAAACATGGATGCTCGGTGGATCACAGAACATGATTGTTGACTTGGTCTTTGATGAACCAGGTGCATATGCAGCAGTAAACCATGATTATGCAGCAATTTACACTGGCGCAGCTACAGTCTTTGTAGCAGGTGACCCATTCGGCTTGAACCCAGTTCTAGTTGAGAAAGGAG	K0B8K7	K0B8K7^K0B8K7^Q:2-271,H:306-395^97.778%ID^E:1.13e-57^.^.	nirK (A)	Nitrite reductase (NO-forming) (archaea)	Candidatus Nitrosopumilus sediminis	Candidatus Nitrosopumilus sp.	Archaea	Nitrososphaerota	0	0	0	0	0.168	0.906	0	0	0	0.319	0	0.658	26.746	11.757	0	11.66	1.836	0.678	0.893	8.858	6.098	10.358	9.389	5.408
TRINITY_DN25128_c0_g1	CTGAAGAATATGGTTCGGGTATTATCAAAATAGATGGAATGACAAGACAAAATATTGGAGCTGGAATTGGTGATAAAATTTCACTAAAAACAGTAGAAGCTGTAAATGCTGAACAGATTGTTTTATCTCCAACTGAAAAGATTGCTGCAGAAGGATTGCAAGAATACATGATTTACAACTATCTTAATCATGTATTTACAACAGGAGATTCAGTTTCTCTGAACACACAGATGGGAGGTAGAGTTCAGTTTGTTATTACAAGTACTAAACCATCAAAACCAGTTTTAGTTACAGAAAATACAATATTCAAGCTTGGAGCAATGACCAAAGCAGTTGATTCATCTTTTCCAAGAATAACATACGATGAGCTTGGAGGCCTAAAAAATGAAGTTCAAAAAA…	167629386	167629386^167629386^Q:351-629,H:154-245^44.086%ID^E:1.42e-19^.^.	nirS (A)	Nitrite reductase (NO-forming) (archaea)	Candidatus Nitrosopumilus sediminis	Candidatus Nitrosopumilus sp.	Archaea	Nitrososphaerota	0	0	0	0	0.056	0	0	1.258	0	0.976	1.994	0.281	0.292	0	0	0.263	0	0	0.545	7.379	0.376	0.204	0.779	0.565
TRINITY_DN78752_c0_g1	AGAAGCACCAAAAGGTGTTCTATTGTATGGTCCTCCTGGTACTGGTAAAACACTACTAGCAAAGGCAGTAGCTGGAGAAACAAATGCCCACTTTATCTCATTAAGTGGTCCTGAAATAATGGGCAAACATTATGGAGAAAGTGAAGAGAGAATTAGGGAAATTTTTACCCAGGCTGAAGAAAATGCACCTAGCATAATTTTCATAGATGAGATTGATTCCATTGCTCCAAAAAGAGATGAAGTTTCTGGTGAGCTAGAAAAAAGAATTGTTTCACAATTGCTCACCCTAATGGATGGTATGAAGTCTAGAGGCAAAGTTGTAGTAATTGCTGCAACAAACAGACCAGATTCAATTGATCCTGCACTCAGAAGACCAGGCAGATTTGATAGAGAAATCGA…	357391280	357391280^357391280^Q:8-529,H:202-378^53.672%ID^E:2e-56^.^.	nirS (A)	Nitrite reductase (NO-forming) (archaea)	Candidatus Nitrosopumilus sediminis	Candidatus Nitrosopumilus sp.	Archaea	Nitrososphaerota	0	0	0	0	0	0	0	0	0	0.279	0.205	0	0	0	0	0	0.539	0.281	0.363	1.612	1.009	0	0.169	0
TRINITY_DN70722_c0_g1	TGATAGTTGGTGCAACAAACCGATTAGACATTGTTGATGAAGCACTTCTCAGACCAGGCAGATTTGATAGAATAATCAAAGTTCCTAATCCTGACGAAAAAGGAAGACAACATATCTTTGAGATTCATACAAAGAGCAAACCTCTTGGTAGTGATGTAAAAATCTCAGAAATTGTAAAGTTGACTGATAATTTCAGTGGTGCTGAGATTGCAGCAGTCGCAAACAGAGCAGCTATTGCAGCTTTGAAGAGATATGTTTCTGGCAAGTCAGAGAATGTCAAGGAGATCAAGATAATGCAGCAAGATCTTGTTGACGCTGTGGATAAGG	357391280	357391280^357391280^Q:3-200,H:310-375^53.03%ID^E:1.7e-16^.^.	nirS (A)	Nitrite reductase (NO-forming) (archaea)	Candidatus Nitrosopumilus sediminis	Candidatus Nitrosopumilus sp.	Archaea	Nitrososphaerota	0	0.11	0	0	0.084	0	0.237	0.125	0	1.235	1.29	0.106	0	0	0	0.142	0	0	0	2.276	1.626	0.91	0.281	0.245
TRINITY_DN33166_c0_g1	ATGATTGCAGACTGTTCAAACGGAATGGAACCTGCATTTGCTCTAGTGTTTGAAAAGAGAGTTACTGTTGGAAGATTCTTCTATACAAACAAGATTCTTGAAGAAGCCCTAAAAGAAGAAGGTCTCTACACTGATGAAATTCTTGAAAAGATTGCAGACAACTATGGTTCATTGAAAGGAATTGATGAGATTCCACAATGGATGCAAGATGTCTTTGTTACAGCAATGGATATCCATTGGGCTGATCATCTCATGGCTCAAGGTGTATGGCAAGACTGGATTGGAAATGCAATTGCAAAAACAATCAACATGCCATATGATGTTACAGTAGAAGATGTCAATCCGCATATCTACTAGCACACGAAATCGGCCTAAAAGGAATGACTGTTTATCGTGATG…	eac051a3b4d89ecb7c1a78d0ef52dc53	eac051a3b4d89ecb7c1a78d0ef52dc53^eac051a3b4d89ecb7c1a78d0ef52dc53^Q:4-339,H:552-670^31.667%ID^E:7.37e-07^.^.`eac051a3b4d89ecb7c1a78d0ef52dc53^eac051a3b4d89ecb7c1a78d0ef52dc53^Q:339-422,H:671-698^35.714%ID^E:7.37e-07^.^.	nosZ (A)	Nitrous-oxide reductase (archaea)	Candidatus Nitrosopumilus sediminis	Candidatus Nitrosopumilus sp.	Archaea	Nitrososphaerota	0	0	0	0	0	0	0	0	0	0.169	0	0.174	0.84	0	0	0	0	0	0	1.631	0	0	0	0
TRINITY_DN6162_c0_g1	CACATTACCACTTGGATGGGGAGCAGCAGCAATCTATGATAGAAAAGTTCCAGTTCTTAGAGGCCCAAATAATTCAATGAACACCGGATTGAAAATGACCATTCTTGGTTACTTAGCAACCATGTTCACAATTGGAGTCAATGAGATGTGGCACTTTTGGTTTGTAGAGGAAATATTTGCAGTACCAAACCACTGGATGTTCAACATGGGTGTCGTAGTAGCCTTTATGGGCGCTCTAGCATACGTAGTTAGAGTATACGCAAGACTTGTCGAACTTGGCGCAGAAACACCAGGTGAGAACCCATATGTTGCTGAAATGTACAAGATGGCCTTAGAAGGCGAACTGTACAGCAGATCCATTCCAT	A0A0D5C0I4	A0A0D5C0I4^A0A0D5C0I4^Q:2-364,H:67-187^99.174%ID^E:8.96e-85^.^.	amoC (A)	Ammonia monooxygenase subunit C (archaea)	Candidatus Nitrosopumilus sp. SW	Candidatus Nitrosopumilus sp.	Archaea	Nitrososphaerota	10.276	0	1.925	0	7.236	0.207	0	0	0	23.862	8.875	0	12.264	0	0	4.653	4.412	0	0	8.023	0	1.234	3.911	0
TRINITY_DN2531_c2_g1	AGGTATCTTAACTGATCCTGTTCCATCATATGCATATGCATTAGGAAATCCTAGTGATGCTGTCCCACCAATGGGAATGAACAGTATCGCACATCCAGCAGTAAATGTTCACGGTATGTATACTGACGAACGTGCAGCCGAAATACAAGCAGACGGTGCAATTCCTCTATGGGAAGCAGTACCAGCTGTTGCAACACAACTAGGC	1001994.MY1_1426	1001994.MY1_1426^1001994.MY1_1426^Q:2-190,H:398-460^76.19%ID^E:2.07e-26^.^.	nirK (A)	Nitrite reductase (NO-forming) (archaea)	Candidatus Nitrosopumilus sp. SW	Candidatus Nitrosopumilus sp.	Archaea	Nitrososphaerota	0	0	0	0	0	0	0	0	0	0	0	0	47.123	46.948	0	44.175	6.019	4.699	12.549	28.3	34.042	29.189	19.82	14.868
TRINITY_DN55339_c0_g1	GCTCTATTACTTGTGGCCGCAGTAGCCATTACAGCAACTGGTGCAATGTCACAAGCATTTGCCCAAAGTGTTGATGATGGAATGGACGGATATGTTAAGGGAACTAGTGGAATTTACTCTGGTAACCCTAACGAATGTTGGTATGATGACGGCGAAGGCAACATGCTACCTTGTTTAGTAGATACAGGTGATATGGCATGGATGCTTATGGCAACGTCAATGGTACTTTTGATGTCCCCCGGAGTCGGATTCTTTTATGGCGGTTTAGCCAGATCAAAGAATATCGTCAACGTACTTGGTATGACCCTAATTGTAATGGGTCTAATGTCAGTACAATGGGTTCTATGGGGATACTCATTAGCATTTGGAGGAGTTGATTCTGACGCAAACTTATTCATG…	6450f52a0fd76480d8c4b4058922a436	6450f52a0fd76480d8c4b4058922a436^6450f52a0fd76480d8c4b4058922a436^Q:178-417,H:69-145^48.148%ID^E:8.85e-16^.^.	nirK (A)	Nitrite reductase (NO-forming) (archaea)	Candidatus Nitrosopumilus sp. SW	Candidatus Nitrosopumilus sp.	Archaea	Nitrososphaerota	0.69	0.468	0	0.172	0.168	0.518	0	0	0	0.149	0.313	0.3	2.573	0	0	0	0.384	0	0	0.142	0	0	0	0
TRINITY_DN36748_c0_g1	GCTATAAGCTCTTTCTTCGTATTATTTGCTATTGTAGTCGGTATGACTACAAGTCCAGCATTTGCTGATCATGCAACTGCTAGTGTTAGCGCTCCACAAGGAACATCTGTTCCAGGATGTGAAACAACAAACGAATGTTTCATACCATATGAGGTAACAGTAGATGTTGGAGGAGTTGTAACATGGTCAAATGATGACTCTGCAGCTCACACCGTTACATCAGGAAGTGCAGCAGATGGACCATCTGGTGTTTTTGATAGCAGCTTGTTTATGGCAGGTACAACTTTCTCACATACATTTGAAGCAGTCGGTGAATACGATTACTTTTGTATGGTTCACCCATGGATGGAGGGAATTGTAACTGTTCAAGAAGCAGGTGAAGATCCAACTGGAATGGTA…	986075.CathTA2_1160	986075.CathTA2_1160^986075.CathTA2_1160^Q:121-384,H:348-440^35.106%ID^E:5.7e-08^.^.	nirK (A)	Nitrite reductase (NO-forming) (archaea)	Candidatus Nitrosopumilus sp. SW	Candidatus Nitrosopumilus sp.	Archaea	Nitrososphaerota	1.816	0.422	0.937	0.271	0.665	0.319	1.8	0.518	0	1.036	1.75	0.91	0.584	1.294	0	0.898	0.183	0.175	0	0.066	0	0	0.094	0
TRINITY_DN28081_c1_g2	CTTTGTTGCACAACCTTGGAACGGACTTGAACACAAGCAATACCAATCACAACTCTTGTTTGTTGAAAATGATCAACACGTAAGACTCTTTGTTGAAAACCAAGGTAACGAACCAGTCTTCTTCCACATTGTAGGAGAAATTCTGGATAGAGTTGTCCAAGGTAACAGAGTACAATCCGCAGCAACTGAAACATGGTTACTCGGTGGCTCACAAGGAATGATTGTTGACTTGGTATTTGATGAACCAGGTGCATATGCAGC	A0A0C5BV00	A0A0C5BV00^A0A0C5BV00^Q:2-259,H:283-368^98.837%ID^E:2.78e-56^.^.	nirK (A)	Nitrite reductase (NO-forming) (archaea)	Candidatus Nitrosopumilus sp. SW	Candidatus Nitrosopumilus sp.	Archaea	Nitrososphaerota	1.115	0	0	0	0.421	1.044	0	0	0	5.169	0.538	0	1.059	3.739	0	10.335	0	1.52	0	6.326	0	6.265	2.748	2.836
TRINITY_DN24378_c0_g1	TATGTCTCAGGCATATGCACAAAGTGTTGAAGATGGTATGGACGGATATGTAAAAGGAACCAGTGGAATTTACACTGGTAACCCTAACGAATGTTGGTTTGATGATGGCGAAGGTGGCATGCTACCTTGTATGATAGATACAGGTGATACAGCATGGATGCTCGCAGCTACGTCAATGGTACTACTTATGTCTCCAGGAGTCGGATTCTTTTATGGCGGTTTAGCCAGATCAAAGAATGTAGTCAATGTACTTGGTATGACCCTAGTTGTTATGGGATTAATGTCAGTACAATGGGTTCTATGGGGATACTCGTTAGCC	a49a6a28c0d9e11840c2d849764ed6d4	a49a6a28c0d9e11840c2d849764ed6d4^a49a6a28c0d9e11840c2d849764ed6d4^Q:134-319,H:73-135^55.556%ID^E:1.68e-15^.^.	nirK (A)	Nitrite reductase (NO-forming) (archaea)	Candidatus Nitrosopumilus sp. SW	Candidatus Nitrosopumilus sp.	Archaea	Nitrososphaerota	4.954	0.312	0.963	1.166	2.19	3.521	0.448	0	2.875	1.046	2.58	1.151	20.194	1.62	1.104	22.783	6.521	11.21	0	19.689	1.762	2.033	9.145	1.225
TRINITY_DN81141_c0_g2	CACTAGCATTTGGCGGAATTGATTCTGATGCAAACATGTTCATGGGGAATCTAGATTATGTCGGATTTAACATGGTATCGCCATATGCACCATTGGGTGAAGTAGGTCTTTGTAGTGATACATGGGCTGCAGCTTATCAAATGAATGCGATGGTTGAGGGAGAATTTTGTAGTCAAGATTGGCCAGGTACAGTACCTCACCAATTATTTGCAATGTTCCAAGGAACGTTTGCAATAATCACACCAGTTCTAATTATTGGTGGATTAATTGACAGAATCAAATTCAGTGCATTAATCATATTCGTGCTCTTATGGGCAACCTTCGTTTATGATCCAGTAGCACACTGGGTCTGGGGAGGAGGTTACATAGGAGGAGGTTCACTTGACCTCGATCCAGACT…	351605.Gura_3365	351605.Gura_3365^351605.Gura_3365^Q:183-353,H:169-225^61.404%ID^E:2.38e-17^.^.	nirK (A)	Nitrite reductase (NO-forming) (archaea)	Nitrosopumilus adriaticus	Candidatus Nitrosopumilus sp.	Archaea	Nitrososphaerota	0	0	0	0	0.131	0	0	0	0	0	0.176	0	6.269	0.672	0	0	0	0.421	0	0.825	0	0	0.769	1.036
TRINITY_DN32172_c0_g1	AAATGAACGAAATGAAGGATGGCGACTATTGTAGTCAAGATTGGCCAGGTACAGTCCCACATCAACTATTCGCAATGTTCCAAGGTACATTTGCAATAATTACACCAGTTCTAATCATTGGTGGATTAATTGACAGAATGAAATTTAGCGCATTGGTCATATTCGTACTTTTATGGGGAACCTTTGTTTACGATCCAATAGCACATTGGGTCTGGGGAGGTGGTTTCAT	351605.Gura_3365	351605.Gura_3365^351605.Gura_3365^Q:45-215,H:169-225^59.649%ID^E:1.11e-17^.^.	nirK (A)	Nitrite reductase (NO-forming) (archaea)	Nitrosopumilus adriaticus	Candidatus Nitrosopumilus sp.	Archaea	Nitrososphaerota	0.954	0	0.269	0	0	0.889	0	0.205	0	0.757	0	0.261	0	0.418	0	0	0.658	0.514	0	0	0	0	0	0
TRINITY_DN26533_c0_g1	CACAACTCTTGTTTGTTGAAACTGATCAACACGTGAGACTCTTTATCGAAAACGCAGGCAATGAACCAGTTTTCTTCCACATTGTAGGAGAAATCTTGGATAGAGTTGTCCAAGGTAACAGAGTACAATCCGCAGCAACTGAAACATGGTTGATAGGCGGTTCACAGAATGCAATTGTTGATTTGGTATTTGACGAACCAGGTGCATATGCAGCAGTAAACCATGATTATGCAGCAATTTACACTGGCGCAGCTACAGTATTTGTAGCAGGTGATCCATTCGGCTTGAACCCAGTTCTCGTTGAAAAAGGTGTTCTTGAG	A0A0D5C031	A0A0D5C031^A0A0D5C031^Q:3-317,H:303-407^97.143%ID^E:2.65e-67^.^.	nirK (A)	Nitrite reductase (NO-forming) (archaea)	Nitrosopumilus adriaticus	Candidatus Nitrosopumilus sp.	Archaea	Nitrososphaerota	0	0	0	0	0	0	0	0	0	0	0	0	2.29	0	0	1.139	0	0	0	3.376	1.491	0	0	1.027
TRINITY_DN11268_c0_g1	TTTGAACTTCCAATCATGGGAGGTAAGACATACCATGCTATGACCTTTAGTGAAATGGTTCCAGGACCAACACTAAGAGTTACACAAGGTGATGTCGTAAAAATGACCCTTACAATTCCAGATGATGAAGTTACTGGACACGGTAACGACATGCACGCATCTCAAATTTCTGCAAGCGCTTTTGAGTCTGTCAATCCTGGCGAATCAAGTCAGTATTGTTACATCGCAGAAGCAGCTGGTACTTTCAAATACCATTGTTCTGGTGTCAAATTAATTGGCATGGACCAACACGTACTTTCCGGCATGTACGGAATTGCAATTGTTGATCCAGCTAACGGATACAAGAAATTAATGGTTGAAAAAACCAGTGG	H9NM89	H9NM89^H9NM89^Q:4-369,H:62-183^94.262%ID^E:3.99e-81^.^.	nirK (A)	Nitrite reductase (NO-forming) (archaea)	Nitrosopumilus adriaticus	Candidatus Nitrosopumilus sp.	Archaea	Nitrososphaerota	0	0	0	0	1.086	0	0.947	0	0	0	0.938	0	0	0	0	0	0	0	0	1.328	0	0	0.478	0
TRINITY_DN11678_c0_g1	TAAGCACACTCTTTACAATTGCAGCAATTGCTGTAATGGGTGCAACTCTATTCGGAAGCACATACACACAAACCCAGATTGCTGGTCAATCATTAGACATGGAAAAAATGGATGTCGATGTGATGGACCAAATTATGCAAATGGGCGGTTTACAACTTGTAATGCCTCAAGCATTCGCAGAAACTGATTGTGGTGCATTAGAAAACTCTGGTAGAACCGTAGTTGAGTTTAACTTGACCGGTGAGAGTGTTGAACTTCCTATCATGGGGGGTAAAACTTTCAACGCCATGACCTTTAGTGGACAAGTCCCAGGACCAACACTAAGAGTTACACAAGGTGACGTTGTTAAGATGACACTTTCAATTCCAGCAGATGAAGTTACTGGTCACGGTAACGACA…	K0B8K7	K0B8K7^K0B8K7^Q:9-419,H:2-138^90.511%ID^E:1.3e-77^.^.	nirK (A)	Nitrite reductase (NO-forming) (archaea)	Nitrosopumilus adriaticus	Candidatus Nitrosopumilus sp.	Archaea	Nitrososphaerota	0	0	0	0.904	0.871	4.798	0.194	0.178	0	15.088	1.114	3.812	108.245	63.208	0	98.936	4.402	13.454	0	60.65	77.555	24.929	66.476	14.528
TRINITY_DN40627_c0_g1	ACTGCAACTGTCGAATTGGTAAAACAACCAACAATTGCAGCAGTTAATGGTTTTGCTTTAGGTGGAGGTTGTGAACTTGCAATGTCATGTGATATTAGAATTGCAGCTGATACTGCAAGACTAGGTCAACCAGAAGTTACAATCGGTATTCCTCCTGGATGGGGTGGAACACAAAGATTGATGAGAATCGTGGGAATAGCAAAGGCAAAAGAAATTGTCTATACTGGCAAGATGGTAAAAGCAGATGAAGCAAAAGAAATTGGCTTGGTAAACCAAGTTGTTCCTCTTGCAGAATTACAAGAAGCAGCTTTGAAGATGGCACAAAAGATAGCTGGAAACTCTACAATGGGTGTTCAGATGTCAAAAGTTGCCATTAACAAAGGAAGAAACGCAG	b64f8ee664aa37edd6f7231a7f195ded	b64f8ee664aa37edd6f7231a7f195ded^b64f8ee664aa37edd6f7231a7f195ded^Q:28-387,H:105-224^47.5%ID^E:6.76e-30^.^.	nmo (A)	Nitronate monooxygenase (archaea)	Nitrosopumilus adriaticus	Candidatus Nitrosopumilus sp.	Archaea	Nitrososphaerota	0	0	0	0	0.281	0	0	0.08	0	0.249	0.733	0	3.176	1.049	0	1.5	0	0	0	6.648	5.902	4.028	1.407	0
TRINITY_DN36230_c0_g1	CATTTTCTCAGAGTCAACCAACGCAGGTAACAGATGGGAAATGTTGGCAAGAGACCCACCAGGAAACGTCTTTGACATTCCAGGTAACTCAGTAGTCGATTACTCATTGTCTGCAAAAGCACTTGAAGCAGGTGTATACCATGTACACACCCAACTCAATGTAGCTAAAGTTGGTCCAGGACTTGGTCCAGGTCAAACAGTAGTTGTTGAAGGTGATCCAATTATCAAACCAATCCCATATACCAACATTGCATATCAATCAATCATGATTGGTGTTGGATATGTAATCGTGTTTGCAACAAGACCCTGGCAAGTAATCTAAACAACCCCCAAC	I6ZG51	I6ZG51^I6ZG51^Q:2-319,H:84-189^95.283%ID^E:3.84e-71^.^.	amoB (A)	Ammonia monooxygenase subunit B (archaea)	Nitrosopumilus cobalaminigenes	Candidatus Nitrosopumilus sp.	Archaea	Nitrososphaerota	0.943	1.173	0.39	0	1.825	1.528	0.33	0.571	0	8.256	5.386	8.089	12.264	18.553	0	6.131	1.891	5.471	0	14.852	27.538	9.485	7.813	4.946
TRINITY_DN14140_c0_g1	CTCACCAACTCTTTGCTATGTTCCAAGCAACCTTCGCAATCATTACACCAGTTCTAATTATTGGTGGTTTGATTGACAGAATCAAATTCAGCGCATTGATCGTATTCGTACTCTTATGGGGTACCTTCGTTTATGATCCAGTAGCACACTGGGTATGGGGAGGAGGTTACATCGGAGGAGGTGCAATTGACCTCGATCCAGACTTATCGCCATCTTATGCATTAGACTTTGCAGGTGGTACTGTAGTACACATATCTTCAGGATTTGCAGCATTGGCTGGAGCCATGGTCCTTGGCAGACGTCTCGGATATGGCAAAGTGCCAATGGAGCCA	91781657	91781657^91781657^Q:3-332,H:199-298^50%ID^E:8.24e-28^.^.	nirK (A)	Nitrite reductase (NO-forming) (archaea)	Nitrosopumilus cobalaminigenes	Candidatus Nitrosopumilus sp.	Archaea	Nitrososphaerota	2.839	0	1.188	0	2.415	4.376	0.33	0.58	0	7.529	1.329	1.819	23.324	3.647	0	4.062	0.475	2.221	0	4.495	2.65	3.053	5.834	0.923
TRINITY_DN55339_c1_g1	ATTTAACATGGTATCTGCTTGGGCACCTCTTGGTGAACTAGGTCCATGTGCAGATACATGGTCTAATGCTTATCAGATGAACGAAATGAAGGATGGCGACTATTGTAGTCAAGGTTGGCCAGGTACAGTACCTCACCAGCTATTTGCAATGTTCCAAGCAACCTTCGCAATCATTACACCGGTCTTAATTATTGGTGGTCTGATTGACAGAATCAAGTTCAGCGCAGTAGTAATATTCGTACTCTTATGGGGAACCTTCGTTTATGATCCAGTAGCACACTGGGTATGGGGAGGCGGATACATAGGAGGAGGCTCATTAGACCTCGAT	351605.Gura_3365	351605.Gura_3365^351605.Gura_3365^Q:119-289,H:169-225^61.404%ID^E:1.83e-17^.^.	nirK (A)	Nitrite reductase (NO-forming) (archaea)	Nitrosopumilus cobalaminigenes	Candidatus Nitrosopumilus sp.	Archaea	Nitrososphaerota	0	0	0	0	0.215	0	0	0	0	0	0	0	3.23	0	0	2.135	0.493	0	0	0	0	0	0	0
TRINITY_DN35536_c0_g1	GCATGATATTCACTATTGCTGCAGTTGCAGTAATGGGTGCTACGCTATTCGGAAGCACATACACACAAACTCAGATTGCAGGTCAATCTTTGACCGTTGCAAAAACTGATTCTGATGTAATGCAAATGATCCATGATATGGGTGGCTTACAACTTGTAATGCCACAAGCATTTGCAGAGACAGATTGTGGTGTACTGGAAAATAGTGGAAGAAACGTTGTTGAATTCAATCTCACAGGTGAGAGTGTTGAACTCCCAATTATGGGTGGTAAAACATACAATGCAATGACTTTCAACCAACAAGTTCCAGGACCAACCTTGAGAGTAAC	A9A1P8	A9A1P8^A9A1P8^Q:6-326,H:8-114^88.785%ID^E:1.31e-61^.^.	nirK (A)	Nitrite reductase (NO-forming) (archaea)	Nitrosopumilus cobalaminigenes	Candidatus Nitrosopumilus sp.	Archaea	Nitrososphaerota	3	0	0	0	0.637	1.588	0	0	0	0	0	0	0	0	0	0	0	0	0	0	0	0	0	0
TRINITY_DN78158_c0_g1	CTAAGAGTTACACAAGGTGATGTTGTAAAAATGACACTTTCAATTCCAGATGATGAAGTTACTGGACACGGTAACGACATGCACGCATCACAAATGTCAGCAAGTAACTTTGAATCCGTTAATCCGGGTGAAACAAGTCAATACTGCTACATCGCTGAATCTGCTGGTGTTTTCAAATACCATTGTTCTGGTGTCAAATTAATTGGTATGGACCAACATGTTCTTTCCGGCATGTACGGAATTGCAATCGTTGATCCAATCAATGGATACAAGAAACTAATGGTAGAGAAAACCTCAGTTAGTGGTAGCGAAGTTTCATTAGATAGACAATTCTACGATGCAGATGCATTAGAGTTCCAACTCCAATACAACCAAATGTACCTAACACCTGAAGGCAAC…	H9NM78	H9NM78^H9NM78^Q:1-453,H:85-235^97.351%ID^E:1.68e-106^.^.	nirK (A)	Nitrite reductase (NO-forming) (archaea)	Nitrosopumilus cobalaminigenes	Candidatus Nitrosopumilus sp.	Archaea	Nitrososphaerota	3.828	0	0	0	0.786	0.742	0.355	0.785	0	4.521	1.065	0.939	6.05	6.286	0	4.171	0.511	1.835	0	5.975	7.889	2.432	4.409	1.234
TRINITY_DN33169_c0_g2	GTTTACGCTGCTTTACTTCTTCACAAGCTAGACAAAGAAGTTAACGAGGCAAACCTCACATCAGTTGTTAAAGCATCTGGTGCTGAAGTTAATGAAGCCCAAGTTAAATCTCTAGTTGCAGCCTTAGCCGATGTTAATATCGACGAGGCAGTTAAAGCCGCCCCAGTAGCAGTTGCAGCAGCCGCAGCACCGGCAGCAGATGCAGCAGCAGAACCGGCAAAAGAAGAGAAGAAAGAAGAACCTAAAAACGAAGAAGCAGCCATGGAAG	147918710	147918710^147918710^Q:1-144,H:4-51^70.833%ID^E:1.25e-14^.^.	nirS (A)	Nitrite reductase (NO-forming) (archaea)	Nitrosopumilus cobalaminigenes	Candidatus Nitrosopumilus sp.	Archaea	Nitrososphaerota	0	0	0	0	0	0	0	0	0	0	0	0	3.86	1.141	0	1.894	0	0	0	4.932	0	0	0	0
TRINITY_DN40092_c0_g1	AAGAACTCAAAGAAGCTGTTGAATGGCCAATCAAATACAAGGACGCATATGATTACGTTGATGTAGAATCCCCAAAAGGAATTTTACTTCATGGTCCTCCAGGAACTGGTAAGACGTTAATTGCAAAGGCTTTGGCAAAAATGACAGAGTCCAATTTTATCAGCATCAAAGGCCCTGAACTACTCTCAAAATGGGTAGGAGAATCTGAAAAAGGAGTCAGAGAAATATTCAGAAAAGCACGACAGGCAGCTCCATG	357391280	357391280^357391280^Q:3-254,H:183-262^41.667%ID^E:9.59e-14^.^.	nirS (A)	Nitrite reductase (NO-forming) (archaea)	Nitrosopumilus cobalaminigenes	Candidatus Nitrosopumilus sp.	Archaea	Nitrososphaerota	0	0	0	0	0	0	0	0	0	0.797	3.274	0	0	0	0	0	0	0	0	9.816	0	0	0.985	0
TRINITY_DN43488_c0_g1	TGCACTTGTTCCAAGAAGAGGAAGTGGAGGCTCTGATTCACATGTTACAGAAAATGTGGTCTCTCAAATCCTAACAGAGATTGATGGACTAGAAGAACTAAACAATGTACTAATCATTGGTGCAACAAACCGATTGGATATTGTTGATGAGGCTCTTCTCAGACCAGGCAGATTTGATAGAATCATCAAAGTTCCAAATCCTGATGAAAAAGGAAGACAGCATATCTTTGAGATTCATACAAAGAGCAAAC	357391280	357391280^357391280^Q:17-250,H:277-355^49.367%ID^E:1.29e-16^.^.	nirS (A)	Nitrite reductase (NO-forming) (archaea)	Nitrosopumilus cobalaminigenes	Candidatus Nitrosopumilus sp.	Archaea	Nitrososphaerota	0	0	0	0	0	0.604	0	0	0	0	1.867	1.751	0	0	0	0	0	0	0	2.75	0	0	1.06	0
TRINITY_DN1639_c0_g1	GACAACATTCTTTGATAGTGAATTTGATAGAATCTTCAAACGAATGTCAAACTCTTTTTTTGATATAGGTGACATTTTTGAAGAATTCAAGGGAAATGGTTCTGAATCTGGTCCATATTATTATGGTTATACAATGACCGTTGGTCCAGATGGAAAACCTGTTGTAAAAGAGTATGGAAATGTCAAACCAGGCCTACTTCCAACTGCTGATACACGAGAACCACTAGTTGACACAATTGTCGATGAAAAAGAAAAGGTAGTAAAACTCATAGCTGAGATGCCAGGAGTTGAAAAATCTGATGTCAAAATTGTTGTTGAAAACAAGGTAGTTGATCTTTCAGCAGAACATGATGATAAAAAATATCATGTTAAAGTTCCTGTTCAACACAAAGTTGATGA…	357391280	357391280^357391280^Q:1040-1747,H:164-404^46.281%ID^E:3.92e-60^.^.`357391280^357391280^Q:1952-2278,H:194-303^42.727%ID^E:6.56e-19^.^.	nirS (A)	Nitrite reductase (NO-forming) (archaea)	Nitrosopumilus cobalaminigenes	Candidatus Nitrosopumilus sp.	Archaea	Nitrososphaerota	0	0	0	0.009	0.253	0.035	0.051	0.223	0	2.579	2.874	1.006	0.091	0.051	0.035	1.007	0.438	0.14	0.636	2.769	2.424	0.26	0.375	0.773
TRINITY_DN43344_c0_g1	AGGAAACGTATTTGATGTTCCAGGAAACTCTGTCGTTGAATACTCACTATCTGCAAAAGCACTTGAAGCAGGTGTATATCACGTACATACTCAGCTCAATGTGGACAAAGTTGGTCCAGGACTCGGTCCAGGTCAAACAGTTGTTGTCGAAGGTGACCCAATTATCAAACCAATTCCATATACCAACATTGCATACCAGTCAATTATGATTGGAGTTGGATATGTCATTACGTTTGCAACACGACCCTGGCAAGTAATCTAAAACACCCA	1001994.MY1_1617	1001994.MY1_1617^1001994.MY1_1617^Q:2-259,H:104-189^94.186%ID^E:8.61e-54^.^.	amoB (A)	Ammonia monooxygenase subunit B (archaea)	Nitrosopumilus maritimus SCM1	Candidatus Nitrosopumilus sp.	Archaea	Nitrososphaerota	0	0	0	0	0	0	0	0	0	0	0	0	0.94	5.553	0	0	0	0	0	3.509	7.287	1.392	0.816	0
TRINITY_DN8686_c0_g1	GTGATATGGCCTGGATGCTTACTGCAACGTCATTTGTACTTTTCATGTCTCCAGGAGTTGCATTCTTCTATGGCGGTTTAGCCAGATCAAAGAATGTAGTCAATGTACTTGGTATGACCCTAGTTGTTATGGGATTAATGTCAGTACAATGGGTTCTATGGGGATACTCGTTAGCCTTTGCTCCAAACGCAGATGAAGGCGCCAATATGTATATGGGCAGTCTTGATTATGCCGGATTCAACATGGTATCGGCCTGGGCACCGATTGGTGAATTAGGTCCTTGTCATGACACATGGTCGGCAGCGTACCAAATGAATGAGTTTAAGGAAGGCGACTTTTGTAGTCTTAGTTGGCCTGGTACTGTTCCACATCAATTGTTTGCAATGTTCCAAGGCACAT…	351605.Gura_3365	351605.Gura_3365^351605.Gura_3365^Q:3-524,H:71-225^43.103%ID^E:9.89e-37^.^.	nirK (A)	Nitrite reductase (NO-forming) (archaea)	Nitrosopumilus maritimus SCM1	Candidatus Nitrosopumilus sp.	Archaea	Nitrososphaerota	7.851	0.587	0.529	0.759	1.966	3.469	0	0.303	0.917	0.139	3.411	0.387	0.566	0	0	0	0.183	0	0	0	0	0	0	0
TRINITY_DN49131_c0_g1	ATAGAGTTACACAAGGTAATAGAGTACAATCCGCAGCAACTGAAACATGGTTACTCGGTGGCTCACAAGGAATGATTGTTGACCTAGTCTTTGACGAACCAGGTGTTTATGCAGCAGTTAATCACGACTATGCAGCAATTTACACAGGAGCCGCTTCAATATTTGTAGCAGGTGATCCATTCGGCTTGAACCCAGTTCTAGTTGAAAAAGGTGTAATTGAGGCTCCAGTGGCAT	A9A1H6	A9A1H6^A9A1H6^Q:3-233,H:332-408^94.805%ID^E:5.88e-45^.^.	nirK (A)	Nitrite reductase (NO-forming) (archaea)	Nitrosopumilus maritimus SCM1	Candidatus Nitrosopumilus sp.	Archaea	Nitrososphaerota	1.885	0	0	0.714	0	0	0	0	0	4.571	3.323	0	1.643	1.926	0	0	1.489	0	0	1.242	0	0	0	0
TRINITY_DN81983_c0_g1	CTTTGTAGCAGGTGACCCATTCGGCTTGAACCCAGTTCTAGTTGAAAAAGGAGTTATCCCAGCACCAGTAGCATCCTATGCATACGCATTAGGTAATCCAAGCAGTGCTGTCCCACCAATGGGAGCAAACAGTATTGCCCACCCTGCAATTAACATTCATGGTTTGATGACTGATAATGTAGCTTCTGAAATGCAAGAAAGTGGCGATTATGTCGCATTATGGGAAGTAATTCCTGTAGTAGCAG	A9A1H6	A9A1H6^A9A1H6^Q:2-244,H:385-465^98.765%ID^E:2.54e-49^.^.	nirK (A)	Nitrite reductase (NO-forming) (archaea)	Nitrosopumilus maritimus SCM1	Candidatus Nitrosopumilus sp.	Archaea	Nitrososphaerota	1.494	0	0	0	0	0	0	0	1.053	0	0	0	1.351	0	0	1.828	0	1.929	0	3.035	0	1.986	2.317	1.206
TRINITY_DN49629_c0_g1	AGCAGCTGGTACCTTCAAGTACCATTGTTCTGGTGTCAAACTAATTGGCATGGACCAACACGTACTTTCCGGCATGTACGGAATTGCAATTGTTGATCCTGCAAATGGATACAAGAAACTAATGGTAGAGAAGACTAGCGGAAGCGGTGAACTAGACAGAAAATTCTATGACGCAGATGCATTAGAGTTCCAACTCCAATACAATCAATTGTACCTAACACCTGAAGGCAACTATGATGCAGGAGCAATGTTCCAAC	H9NM70	H9NM70^H9NM70^Q:2-256,H:138-222^97.647%ID^E:1.85e-56^.^.	nirK (A)	Nitrite reductase (NO-forming) (archaea)	Nitrosopumilus maritimus SCM1	Candidatus Nitrosopumilus sp.	Archaea	Nitrososphaerota	0	0	0	0	0	0	0	0	0	0	0.567	0	1.122	1.314	0	0	1.023	1.601	0	0	2.876	0	4.84	0
TRINITY_DN4560_c0_g1	CAGATGCCCGCATTAATCCCAAAAGAAGTTGAGATCCAGAGACTAAAGAAAATCTGGCTCATCGTTATTGCTATGGGTTCTACTGCAGCATCAGTCGAAGTTGATAACTTCGTTGATGGTTCTTTGCATCAGACCTCTATCAGAGATAGTGCATTTACACCAGCTCACTGGTGGCTATACTCCCACTTCATCACATTACCACTTGGATGGGGTGCAGCAGCAATCTATGATAGAAAAGTTCCAGTTCTTAGAGGCCCAAATAATTCAATGAACACCGGCTTGAAGATGACCATTCTTGGTTACCTTGCAACCATGTTTACAATTGGGGTCAATGAGATGTGGCACTTTTGGTTTGTAGAAGAAATCTTTGCAGTTCCAAATCACTGGATGTTTAACATG…	I6ZK68	I6ZK68^I6ZK68^Q:1-555,H:3-187^98.919%ID^E:6.19e-136^.^.	amoC (A)	Ammonia monooxygenase subunit C (archaea)	Nitrosopumilus oxyclinae	Candidatus Nitrosopumilus sp.	Archaea	Nitrososphaerota	44.805	4.29	9.938	9.321	30.545	25.123	8.198	16.054	7.062	73.168	57.424	54.184	216.288	133.242	5.726	274.081	31.721	65.413	45.624	128.812	149.735	67.677	88.678	42.803
TRINITY_DN35477_c0_g1	GGCTGTTACAAATACAGCAACTGGTATGGCTGCAATCACTTGGGTGCTCATGTCTTGGGCACATACAGGAAAACCAAGTGTTGTTGGAGCTGCGTCAGGAGCAGTGGCAGGATTGGTAGCAATCACACCGGCCTCAGGTTGGGTAGGTCCAATGGCTGCAATTATAATTGGTATTGCAGCTGGTACAATTTGTTATGCATGTATAGCATTCAAGAGCGCACGCAAATGGGATGACGCATTAGATGTATGGGGAGTACACGGAATGGGTGGTCTTACAGGTGCAATTTTGACTGGTACATTAGCTAGTCCGCAC	351605.Gura_3365	351605.Gura_3365^351605.Gura_3365^Q:2-259,H:317-402^50%ID^E:9.34e-06^.^.	nirK (A)	Nitrite reductase (NO-forming) (archaea)	Nitrosopumilus oxyclinae	Candidatus Nitrosopumilus sp.	Archaea	Nitrososphaerota	0	0	0	0	0	0	0	0	0	0	0	0	5.101	0	0	1.204	0	0	0	0.891	1.566	0	0.535	0
TRINITY_DN19271_c0_g1	GTCTAGGTTATGGAAAGGTTCCAATGGAACCACACAACGTACCAATGGTGGTACTGGGTGCATCTATACTCTGGTTCGGCTGGTTCGGATTTAACGCAGGAAGTGAAGTAATGGTAGACGGAATCACTGTAAGCGCCTGGACTGTAACAAATACTGCAACAGGAATGGCAGCCGTTACGTGGCTTTTGATGTCTTGGGCTCATACAGGAAAACCAAGCATTATCGGTGCCGCGACGGGTGCAGTAGCAGGACTTGTAGCAATTACACCAGCCTCTGGTTGGGTAGGACCTATGGCAGCATTTATCATAGGAATTGCAGCAGGAACAGTTTGTTACGGTTGTGTTTCTTTCAAGAACGCACGAAAATGGGACGACGCACTCGATGTATGGGGAGTACACG…	8116a3a1469db04a3eb6422b15b4ec5a	8116a3a1469db04a3eb6422b15b4ec5a^8116a3a1469db04a3eb6422b15b4ec5a^Q:3-455,H:295-446^53.947%ID^E:4.11e-27^.^.	nirK (A)	Nitrite reductase (NO-forming) (archaea)	Nitrosopumilus oxyclinae	Candidatus Nitrosopumilus sp.	Archaea	Nitrososphaerota	1.448	0.468	0.156	0.09	1.591	0.129	0	0.232	2.329	0.149	0.137	0.3	0	0	0	0	0	0	0	0.085	0	0	0.113	0
TRINITY_DN9774_c0_g2	CTGTTGTACACATTTCTTCGGGATTCGCTGCGTTAGCAGGTGCTTTGGTCCTTGGTAGAAGACTTGGATATGGCAAAGTACCTATGGAGCCTCACAACATTCCAATGGTAGTCCTCGGAGCAGGAATACTGTGGTTTGGATGGTTTGGCTTCAACACAGGAAGCGAAGTAATGGTAGACGGCATTACTGTAAGCGCATGGACTGTTACAAACACATCAACAGGTATGGCCGCAGTAACTTGGATCTTAGTGTCTTGG	999541.bgla_1g35560	999541.bgla_1g35560^999541.bgla_1g35560^Q:3-257,H:268-352^49.412%ID^E:4.26e-13^.^.	nirK (A)	Nitrite reductase (NO-forming) (archaea)	Nitrosopumilus oxyclinae	Candidatus Nitrosopumilus sp.	Archaea	Nitrososphaerota	2.391	2.613	2.593	1.935	2.649	6.067	0.744	0	0.867	3.904	0.567	7.189	14.564	6.592	0	2.179	0	1.601	0	0.835	2.876	0	2.908	0.999
TRINITY_DN21945_c0_g1	CTGATAACAGTAGCAGACCCACTTGAAACGGCATTCAAGTATCCAAGACCAACATTGCCACCATACATGACACCGATAGAACCGCAAGTAGGAAAGTTCTATAACAGTCCAGTTGCACTCGGTGCCGGTGCAGGAGCAGTCTTGGGATGTACGTTCGCAGCATTAGGTTGTAAACTTAATACTTGGACATACAGATGGATGGCCGCTTGGTCAAAGTGGGACTAAACACCCAACCTTTTCCTTTTCATTTTATTATCA	A0A1S5WKQ8	A0A1S5WKQ8^A0A1S5WKQ8^Q:1-222,H:143-216^98.649%ID^E:3.48e-39^.^.	amoA (A)	Ammonia monooxygenase subunit A (archaea)	Nitrosopumilus piranensis	Candidatus Nitrosopumilus sp.	Archaea	Nitrososphaerota	2.345	1.283	0	0	2.602	0	0	0	0	16.163	7.321	3.938	17.667	2.608	0	15.075	0	1.578	0	7.426	0	6.525	2.861	0.989
TRINITY_DN52722_c0_g1	ACTATGGTCGAAAAAAAGATTTTCGTATTCGGACTAGCTGTAGTACTTGCACTAGGAACTTTAGGTTTCAACTGGGTTGAATCCATTCTTCCAACTGCAGATGCACACGGTGTCCAAGCACAACTCCAAAGTCGTTTCATTAGAATTGAAGATGAGACCTTCAACAGACAATCCCTACAAACTGGCGAAACCTTGACTCTTCAAGGAACACTAGTCAGTCTTGTAGAAAGGGACCTTAGAGGATGGATATCCATTTTCTCAGAGTCAACCAATGCAGGTAACAGATGGGAGATGTTGGCAAGAGATCCACCAGGTAATGTCTTTGACATTGCAGGAAACTCTGTTGT	A0A0C5C1W4	A0A0C5C1W4^A0A0C5C1W4^Q:4-345,H:1-114^98.246%ID^E:1.55e-52^.^.	amoB (A)	Ammonia monooxygenase subunit B (archaea)	Nitrosopumilus piranensis	Candidatus Nitrosopumilus sp.	Archaea	Nitrososphaerota	0	0	0	0	0	0	0	0	0	0	0.577	0	1.88	0.978	0	0	0	0	0	0	0	0	0	0.424
TRINITY_DN43562_c0_g1	GTCCGCAACAAACTTTGATTCCGTCAATCCTGGCGAGACATCACAGTATTGTTACATTGCAGAATCTGCTGGTACTTTCAAATACCATTGTTCTGGTGTTCACTTAGTTGGTATGGACCAACATGTCCTTTCAGGCATGTATGGAATTGCCATAGTTGATCCAGCTAACGGATACAAGAAATTAATGGTTGAGAAAACAAGCGGTAGCGGTGAATTAGACAGAATGTTCTATGATGCAGATGCACTAGAATTCACGTTGCAATTTAATCAATTGTACTTGACCCCTGAAGGCAATTATGATGCAGGAGCAATGTTCCAACATCATAACACTGCAACAGTTGTCAATGGATTCCAATTTGGACTTGTTCCAAATGGTGTACATAATGCACTAATCATGGG…	886738.Nlim_1007	886738.Nlim_1007^886738.Nlim_1007^Q:2-769,H:144-402^86.1%ID^E:5.57e-167^.^.	nirK (A)	Nitrite reductase (NO-forming) (archaea)	Nitrosopumilus piranensis	Candidatus Nitrosopumilus sp.	Archaea	Nitrososphaerota	0.839	0.128	0	0.289	0.655	0.173	0	0.58	0.446	0	0.117	0	0	0	0	0	0	0	0	0	1.43	0	0	0
TRINITY_DN30268_c1_g1	CTTCGTAGGAGGAGGTGGACTAGACCTCGATCCAGAACTATCACCGACATTTGCATTAGACTTTGCTGGTGGTACTGTTGTACACATTTCTTCAGGATTCTCTGCGTTGGCAGGAGCCTTAATCCTTGGCAGAAGACTTGGATATGGTAAAGTGCCAATGGAACCTCACAACATTCCAATGGTTGTACTAGGTGCATCCATTCTTTGGTTTGGATGGTTTGGTTTCAATGCAGGAAGTGAAGTAATGGTAGACGGCATTACAGTAAGCGCATGGACAGTAACTAACACTGCAACCGGTATGGCTGCAGTTACTTGGATACTCGTGTCATGGGCTCATACAG	999541.bgla_1g35560	999541.bgla_1g35560^999541.bgla_1g35560^Q:56-331,H:261-352^54.348%ID^E:7.75e-18^.^.	nirK (A)	Nitrite reductase (NO-forming) (archaea)	Nitrosopumilus piranensis	Candidatus Nitrosopumilus sp.	Archaea	Nitrososphaerota	2.241	0	3.59	0.542	2.106	2.149	0.701	0.161	0	0.418	2.874	0.348	0	0	0	0	0	0	0	0	0	0	0	0
TRINITY_DN32389_c0_g1	TTTGGATAGAGTTGTACAAGGTAACAGAGTACAATCCGCAGCAACTGAGACATGGTTACTCGGTGGCTCACAAGGAATGATTGTTGATTTGGTATTTGACGAACCGGGAACATATGCAGCAGTTAATCATGACTATGCAGCAATTTACACTGGCGCAGCTTCAGTCTTTGTAGCAGGTGATCCATTTGGATTAAACCCAGTTTTGATAGATGGAGGAATTCTTGAATCCGCCGTCCCATCATACGCCTATGTCTTAGGCAATCC	A0A0C5BV00	A0A0C5BV00^A0A0C5BV00^Q:2-262,H:330-416^87.356%ID^E:3.92e-48^.^.	nirK (A)	Nitrite reductase (NO-forming) (archaea)	Nitrosopumilus piranensis	Candidatus Nitrosopumilus sp.	Archaea	Nitrososphaerota	0	0	0	0	0	0	0	0	0	0	0	0	0	0	0	3.974	0	1.449	0	0	0	0	1.763	0.914
TRINITY_DN7092_c0_g1	CGAACCAGTATATTTCCACATTGTTGGAGAAATTTTGGACAGAGTTACACAAGGTAACAGAGTACAATCCGCAGCAACTGAAACATGGTTACTCGGTGGCTCACAAAACATGATTGTCGATTTAGTCTTTGATGAACCAGGTGTTTACGCAGCAGTTAATCACGACTATGCAGCAATTTACACTGGTGCCGCTACAATCTTTGTAGCCGGTGACCCATTCGGCTTGAACCCAGTTCTAGTTGAGAAAGGAGTTATCCCAGCACCAGTAGCATCTTATGCATACGCTTTAGGCAATCCAAGTGATGCTGTCCCACCAATGGGAGCAAACAGTATTGCCCACCCTGCACTAAACATTCACGGTTTATACACTGATGAAGTAGCTTCTGAAATGCAAGCAAG…	K0B8K7	K0B8K7^K0B8K7^Q:2-457,H:313-464^96.053%ID^E:1.7e-101^.^.	nirK (A)	Nitrite reductase (NO-forming) (archaea)	Nitrosopumilus piranensis	Candidatus Nitrosopumilus sp.	Archaea	Nitrososphaerota	14.069	2.448	3.608	1.736	14.828	8.389	5.646	6.104	0.805	35.185	25.638	38.471	44.988	21.222	1.838	91.338	8.266	23.753	3.663	22.743	38.288	5.132	21.405	7.943
TRINITY_DN58278_c0_g1	CTCCAGTTTGGCTTCCATCAGCAATGCTGTTGGACTTGGTTTACTGGGCAACAAAGAAGAACAAGCACTCCTTGATACTGTTCGGCGGCGTACTGGTAGGAATGTCATTGCCATTATTCAATATGGTGAACCTGATAACAGTAGCAGACCCACTAGAAACGGCATTCAAATATCCGAGACCAACATTGCCACCATACATGACACCGATAGAGCCCCAGGTTGGTAAGTTCTATAATAGCCCAGTAGCGCTCGGTGCAGGTGCAGGTGCAGTATTGGCATGTACGTTTGCAGCGTTGGGTTGTAAACTCAATACTTGGACATACAGATGGATGGCCGCTTGGTCAAAGTGGGACTAACACTCCAAC	A0A1S5WKQ8	A0A1S5WKQ8^A0A1S5WKQ8^Q:3-353,H:100-216^100%ID^E:4e-72^.^.	amoA (A)	Ammonia monooxygenase subunit A (archaea)	Nitrosopumilus sp.	Candidatus Nitrosopumilus sp.	Archaea	Nitrososphaerota	0	0	0	0	0	0.414	0	0.25	0	0.279	0	0	2.081	0	0	0.821	0	0.608	0	0.303	0	0	0	0
TRINITY_DN23070_c0_g1	TGACTATTCACTATCAGCCAAAGCACTTGAAGCAGGTGTATACCACGTACACACACAACTCAATGTTGCTCAAGTTGGTCCAGGACTCGGTCCAGGTCAAACAGTAGTTGTTGAAGGCGAACCAATTATCAAACCAATTCCATATACTAACATCGCATATCAATCAATTATTATCGGTGTAGGATATGTCATTACGTTTGCAACACGACCTTGGCAAGTAATCTAAACAACCCAA	A0A0D5C0Z8	A0A0D5C0Z8^A0A0D5C0Z8^Q:2-223,H:116-189^98.649%ID^E:1.32e-46^.^.	amoB (A)	Ammonia monooxygenase subunit B (archaea)	Nitrosopumilus sp.	Candidatus Nitrosopumilus sp.	Archaea	Nitrososphaerota	0	0	0	0	0	0.794	0	0	0	11.214	2.453	6.908	19.346	0	0	3.098	0	4.582	0	15.791	4.125	4.733	2.758	0
TRINITY_DN1211_c0_g1	CTATGGTCGAAAAAAGAATTTTCGTATTTGGACTTGCTGTAGTACTTGCACTAGGAACTTTAGGTTTCAACTGGGTTGAATCCGTACTTCCAACTGCAGATGCACACGGTGTCCAAGCACAACTCCAGAGTCGTTTCATCAGAATTGAAGATGAAACCTTCAACAGACAATCCCTACAAACAGGCGAAACCTTGACACTTCAAGGAACATTAGTCAGTTTAGTAGAAAGAGACCTAAGAGGATGGCTATCCATTTTCACAGAGTCAACCAATGCAGGTAACAGATGGGAGATGTTGGCAAGAGATCCACCAGGTAATGTCTTTGACATTCCAGGTAATGCTGTCGTCGACTACTCACTATCAGCCAAAGCACTTGAAGCAGGTGTATACCACGTACACA…	A0A0D5C0Z8	A0A0D5C0Z8^A0A0D5C0Z8^Q:3-569,H:1-189^97.354%ID^E:1.7e-109^.^.	amoB (A)	Ammonia monooxygenase subunit B (archaea)	Nitrosopumilus sp.	Candidatus Nitrosopumilus sp.	Archaea	Nitrososphaerota	32.138	4.226	4.275	3.182	11.486	14.723	11.19	6.996	3.494	39.089	24.524	31.639	65.064	51.848	1.317	64.965	12.349	21.356	12.685	49.194	63.748	40.242	35.137	15.706
TRINITY_DN25083_c0_g1	TGCCCGCATTAATCCCAAAAGAAGTTGAGATCCAGAGACTAAAGAAAATCTGGCTCATCATTATTGCTATGGGTTCAGTTGCAGCATCAGTCGAAGTAGACAACTTCGTTGATGGTTCTCTACACCAGACATCTATCAGAGACAGTGCATTTACACCGGCACACTGGTGGCTATACTCCCACTTCATTACATTACCAATTGGATGGGGAATGGCAGCAGTCT	A0A0D5C0I4	A0A0D5C0I4^A0A0D5C0I4^Q:3-221,H:5-77^93.151%ID^E:2.04e-45^.^.	amoC (A)	Ammonia monooxygenase subunit C (archaea)	Nitrosopumilus sp.	Candidatus Nitrosopumilus sp.	Archaea	Nitrososphaerota	0	0	0	0	0.833	0	0	0	0	0	0	0	8.468	4.952	1.714	4.04	0	0	3.981	0	5.405	0	1.801	1.884
TRINITY_DN20694_c0_g1	AGATGCCCGCATTAATCCCAAAAGAAGTTGAGATCCAGAGACTAAAGAAAATCTGGCTTATCGTCATCGCAATGGGTTCAGTTGCTGCATCAGTCGAAGTAGATAACTTTGTTGATGGTTCTCTACACCAGACCTCTATCAGAGACAGTGCATTCACACCAGCTCACTGGTGGCTATATTCCCACTTCATTACATTACCAATTGGATGGGGAATGGCAGCAGTCTATGATAGAAAAGTTCCAGTTCTTAGAGGCCCAAATAATTCAATGAACACTGGATTGAAGATGACCATTCTAGGTTACCTTGCAACCATGTTCACGATCGGAGTCAACGAGATGTGGCACTTCTGGTTCGTAGAGGAGATCTTTGCAGTACCAAATCACTGGATGTTTAACATGG…	A0A0D5C0I4	A0A0D5C0I4^A0A0D5C0I4^Q:3-431,H:4-146^97.203%ID^E:1.57e-101^.^.	amoC (A)	Ammonia monooxygenase subunit C (archaea)	Nitrosopumilus sp.	Candidatus Nitrosopumilus sp.	Archaea	Nitrososphaerota	2.011	0	0.833	0.859	0.637	0.147	0.338	0.973	0.904	0.886	0.596	0.416	6.707	8.884	0.23	10.619	1.06	0.818	1.635	10.3	8.191	4.947	3.208	1.291
TRINITY_DN42708_c0_g1	TACACTCTTCCTGAAATGCCCTATGCTTATGATGCATTAGAACCTCACATTGACGCAAGAACAATGGAGATTCACCACACAAAACATCATCAAACATACACAGACAAACTAAATGCAGCTCTTGAAACATGTCCATCTGAGATTCAAGCAAAAGATATCATTGACATATTGTCTGATATTAAATCAGTCCCAGAAGACAAAAGAAGTGCAATTAATTTCAATGGTGGTGGTTATGATAACCATAGGCTATTTTGGAACAACATGAAACCAAATGGAGGCGGAGAACCTGGAGGATCCATTGCTGATGCAATTAATGATTCCTTTGGAAGCTTTTCTGACTTTAAAGAGAAATTTTCATCTACTACAGCTGTAATTCAAGGCAGTGGTTGGGGATGGTTG…	fa00338cef07921bfddd8ad44b4702d1	fa00338cef07921bfddd8ad44b4702d1^fa00338cef07921bfddd8ad44b4702d1^Q:7-576,H:5-183^37.696%ID^E:1.6e-37^.^.	hcp (A)	Hydroxylamine reductase (archaea)	Nitrosopumilus sp.	Candidatus Nitrosopumilus sp.	Archaea	Nitrososphaerota	0.138	0	0	0	0	0	0	0.196	0	0	0.176	0	5.612	3.281	0	4.686	0	0.479	0	6.591	3.945	1.401	4.071	1.197
TRINITY_DN15837_c0_g1	CGGATTAATTGCCGTTCCAATCGTAATTGCAATCGTTGCAGTAATGATAAGTGGTAATGGTCAATTATTTCCAGAAGTAGATTCTCAAACACAAGAGATATCTGAACAAATTCATGCACAAGTAGCAGATGCAGAAGAACAAAAAGTCCGCGAATACACATTGATAATTGAGCAAACAGACATTCAAGTATCTGATACTGCTGTCTGGCATGCTTGGACATACAACGGAACAGTACCTGCACCAACTCTCAGAGTAAATCAAGGAGAACTTCTCAAAGTACGAGTGATAAATAATCATAATCTCACTCATAGTTTTCATGCTCATATGAGTGACTATGATCCAAAACACGATGGATCCCCAGTCAACATCATTACAGGAGTTGGAGCCGGTTCAATGAT…	98177d088442c1f9f91ddcdc83f0c373	98177d088442c1f9f91ddcdc83f0c373^98177d088442c1f9f91ddcdc83f0c373^Q:131-553,H:88-217^39.007%ID^E:6.21e-22^.^.	nirK (A)	Nitrite reductase (NO-forming) (archaea)	Nitrosopumilus sp.	Candidatus Nitrosopumilus sp.	Archaea	Nitrososphaerota	0	0.073	0.043	0	0.066	0.06	0.152	0	0	1.474	2.043	1.461	0.876	0.469	0	3.536	0.146	0.094	0.151	1.214	0.286	0	0.103	0
TRINITY_DN46708_c0_g1	CAGGTGATCCATTTGGATTAAACCCAGTTTTGGTAGATGGAGGAATCCTTGATTCAGCCGTACCATCATACGCCTATGTTTTAGGAAATCCAAGTGATGCTGTCCCACCAATGGGAATGAACAGTATAGCACATCCAGCAGTAAATGTTCACGGTATGTATACTGACGAACGTGCAGCCGAAATACAAGCAGAAGGTGCAATTCCTCTATGGGAAGCAGTACCTGCTGTTGCAACACAATTAGGCCTATTATAGGCAAT	A0A087RUU8	A0A087RUU8^A0A087RUU8^Q:3-242,H:397-477^69.136%ID^E:6.68e-33^.^.	nirK (A)	Nitrite reductase (NO-forming) (archaea)	Nitrosopumilus sp.	Candidatus Nitrosopumilus sp.	Archaea	Nitrososphaerota	0	0	0	0.47	0.431	0	0	0	0	0.757	0	0	4.353	2.567	0	12.743	0.986	1.566	0	14.643	33.636	1.606	1.885	0
TRINITY_DN29817_c0_g1	GTTGATAGAATGAAATTTAGTGCAGTTTTAATATTTGTGATAATTTGGTCCACATTTGTGTATTATCCAGTTGCCCATTGGATATGGGGAGGTGGATTTATGGCAGATGGCACATTGGACTTGGATCCTTCGCTCTCACCTAGCTACGTACTTGACTTTGCTGGCGGAGCAGTTGTACACATAACTGCTGGCTTTGCTGCATTGGCTGCGGCACTTGTTTTGGGAAGGAGAATGGGACTTGGAAAAGTTCCAATGGAACCACATAATATCCCAATGGTTGTATTAGGTGCTAGTATTTTGTGGTTTGGTTGGTTCGGATTTAATCCAGGAAGTGAAGTTATGGTTGATGGTATTACTATTAGTGCCTGGATGGCTACTAACATAGCTGCTGGCATGGGT…	a87b79c548c5543d5f583a0ad875a96f	a87b79c548c5543d5f583a0ad875a96f^a87b79c548c5543d5f583a0ad875a96f^Q:4-627,H:197-395^47.867%ID^E:7.98e-38^.^.	nirK (A)	Nitrite reductase (NO-forming) (archaea)	Nitrosopumilus sp.	Candidatus Nitrosopumilus sp.	Archaea	Nitrososphaerota	0	0	0	0	0	0	0	0	0	0	0	0	5.703	0.621	0	1.609	0.1	0	0	4.875	0.286	1.132	1.004	0.094
TRINITY_DN60863_c0_g1	TTGAAAACCACGGTAATGAGCCAGTATTCTTCCACATTGTTGGAGAAATCTTGGACAGAGTTACACAAGGCAACAGAGTTCAATCCGCAGCAACTGAAACATGGTTACTCGGAGGTTCACAGAACATGATTGTAGACTTGGTATTTGACGAACCAGGAGCTTACGCATTTGTAAACCACGACTATGCAGCAATTTACACTGGCG	J9WU09	J9WU09^J9WU09^Q:3-203,H:314-380^95.522%ID^E:1.67e-39^.^.	nirK (A)	Nitrite reductase (NO-forming) (archaea)	Nitrosopumilus sp.	Candidatus Nitrosopumilus sp.	Archaea	Nitrososphaerota	0	0	0	0	0	0	0	0	0	0	0	0	10.43	4.045	0	0	0	0	0	0	0	5.021	0	3.072
TRINITY_DN19047_c0_g1	GTATGCTCTTCACAATTGCAGCAGTAGCTGTAATGGGAGCAACTCTATTCGGAAGCACATACACACAAACCCAGATTGCTGGACAATCACTTGATATCAACAAAATGGATGTCAATGTAATTGAACAAATCCATCAAATGGGCGGTTTAGAGCTAGTAATGCCTCAGGCATTCGCAGAAACTGATTGTGGTGCACTTGCAGATACTGGACGCAACGTAGTTGAGTTCAATCTCACTGGTGAAAGTGTCG	J9WU09	J9WU09^J9WU09^Q:3-248,H:7-88^90.244%ID^E:2.53e-45^.^.	nirK (A)	Nitrite reductase (NO-forming) (archaea)	Nitrosopumilus sp.	Candidatus Nitrosopumilus sp.	Archaea	Nitrososphaerota	2.759	0	0	0.542	0.496	0	0.837	0	0	0	0.342	0.9	14.956	8.803	0.512	9.809	0	5.412	0	5.709	0	7.258	3.264	1.046
TRINITY_DN81338_c0_g1	CGTAAGACTCTTTGTTGAAAACCATGGTAACGAACCATTATACTTCCACATTGTTGGAGAAATTTTGGACAGAGTTACTCAAGGTAACAGAGTACAATCAGCAGCAACTGAAACATGGTTGCTTGGAGGTTCACAAAACATGATTGTAGATTTAGTATTTGATGAACCAGGAGCTTACGCATTCGTAAACCACGACTATGCAGCAATTTACACTGGCGGTGTCGGTCTATTCATTGCAGGTGATCCATTCGGATTAAACCCAAG	K0B8K7	K0B8K7^K0B8K7^Q:2-262,H:303-389^89.655%ID^E:5.49e-51^.^.	nirK (A)	Nitrite reductase (NO-forming) (archaea)	Nitrosopumilus sp.	Candidatus Nitrosopumilus sp.	Archaea	Nitrososphaerota	1.057	0	0	0	0.805	0	0	0	0	2.838	1.036	1.451	0	0	0	0	0	0	0	0	0	0	0.882	0
TRINITY_DN1384_c0_g1	GACCAGCGGTAGCGGTGAACTCGACAGAAAATTCTATTCTGCTGATGCATTAGAGTTCCAACTCCAATACAATCAAATGTATTTGACTCCTGAAGGCAACTATGATGCCGGAGCAATGTTCCAACATCATAACACTGCAACAGTTGTTAACGGAATGCAATTTGGCTATGTTCCAAACATGCTACACAACATCCTCCTAAAGGGTGATGCTGGCAAGAACATCTTTGTAGCACAACCATGGAATGGTCTGGAAAACGAACAGTATCAATCACAACTCATGTATGTTGAAAATGATCAACATGTAAGACTCTTCGTTGAAAACCACGGTAATGAGCCACTATTCTTCCACATTGTTGGAGAAATATTTGACAGAGTTACACAAGGCAACAGAGTCCAATC…	K0B8K7	K0B8K7^K0B8K7^Q:2-514,H:203-373^88.889%ID^E:1.05e-112^.^.	nirK (A)	Nitrite reductase (NO-forming) (archaea)	Nitrosopumilus sp.	Candidatus Nitrosopumilus sp.	Archaea	Nitrososphaerota	1.701	0.248	0.893	1.166	2.359	2.123	0.507	1.258	2.528	3.426	5.298	4.499	23.525	34.987	0.619	51.127	10.221	9.632	12.246	25.332	32.687	12.446	16.255	5.239
TRINITY_DN38097_c0_g1	GGAAGAAATGACATACTTTCAATTCATACACGTGGAATGCCAATTGATGAAAAAGTTGACCTAAAACAAATCTCAAAAATTACTCATGGTTTTGTTGGCGCAGATTTAGAGGTATTATCTAAAGAAGCAGCAATGAGATCCCTTAGAAGAATTCTACCTGAAATTGATCTAGATGAAGAAAAAATTTCAACTGAGATTTTACAAAAAATTCAGGTAACTGGTGAGGACTTTAGGGATGCTCTCAAAGAAGTTAAACCAAGCGCATTACGTGAAGTTCAAGTACAAATTCCAAACATTAGCTGGGATGATGTAGGAGGACTTGCAGGATTAAAAGAAGAACTAAGAGAAGCAGTAGAATGGCC	83588978	83588978^83588978^Q:1-195,H:331-395^47.692%ID^E:2.33e-10^.^.	nirS (A)	Nitrite reductase (NO-forming) (archaea)	Nitrosopumilus sp.	Candidatus Nitrosopumilus sp.	Archaea	Nitrososphaerota	0	0	0	0	0	0.207	0	0.384	0	6.702	1.564	0.968	0	0	0	0	0	0	0	0	0	0	0	0
TRINITY_DN8686_c0_g2	GGAACCACAAGTATGCTCTATTACTTGTAGCTGCAGTAGCCGTAACATCAACAGGTGTAATGTCACAAGCATTTGCACAACAAGTTACAGACGGAATGGACGGATACGTACTAGGAACTAGTGGAATTTACACTGGAAACCCCAATGAATGTTGGGTTGATCAAGGAGATGGCTCATTTCTGCCATGTTACATCGATACGGGTGATACCGCATGGATGTTGACAGCAACATCATTGGTTCTCTTCATGACTCCTGGTGTAGCATTCTTCTATGGCGGTCTATCAAGATCAAAGAACGCAGTTAATGTCATTGGTATGACATTCATCATCATGGGACTCATGTCAGTACAATGGGTTCTCTGGGGATACACACTTGCGTTTGGTCCTAACGACACTGATG…	351605.Gura_3365	351605.Gura_3365^351605.Gura_3365^Q:192-962,H:67-294^46.304%ID^E:8.07e-58^.^.	nirK (A)	Nitrite reductase (NO-forming) (archaea)	Nitrosopumilus sp. K4	Candidatus Nitrosopumilus sp.	Archaea	Nitrososphaerota	1.701	0	0.373	0.787	1.189	0.466	0.262	0	3.729	0	1.525	0	0.073	0.183	0	0	0.073	0	0	0.161	0	0	0.291	0
TRINITY_DN42761_c0_g1	GGAACCACAAGTATGCTCTATTACTTGTAGCTGCAGTAGCCGTAACAGCAACTGGCGCAATGTCACAAGCATTTGCGCAACAAGTTACTGACGGAATGGACGGATATGTTCTAGGAACTAGTGGAATTTACACTGGAAACCCCAATGAATGTTGGGTAGATAATGGAGATGGAACTTTTACTGCCTGTTATATCGATACGGGTGATACCGCATGGATGTTAACAGCAACATCATTGGTTCTCTTCATGACTCCGGGTGTAGCATTCTTCTATGGTGGTCTATCAAGATCAAAGAACGCAGTCAATGTCATTGGTATGACATTCATCATCATGGGACTCATGTCAG	6450f52a0fd76480d8c4b4058922a436	6450f52a0fd76480d8c4b4058922a436^6450f52a0fd76480d8c4b4058922a436^Q:192-344,H:69-120^61.538%ID^E:1.41e-12^.^.	nirK (A)	Nitrite reductase (NO-forming) (archaea)	Nitrosopumilus sp. K4	Candidatus Nitrosopumilus sp.	Archaea	Nitrososphaerota	0	1.082	0.364	1.41	1.123	0.708	0	0	0.372	0	0.733	0	0	0	0	0	1.745	0	0	0	0	0	0	0
TRINITY_DN49490_c0_g1	ATAACTTACTTGTAAATGGTGACACCAACAAGAACATCTTTGTTGCACAACCATGGAATGGACTTGAAAACAAGCAATACCAGTCACAACTCATGTTTGTTGAAAATGATCAACATGTGAGACTGTTCGTACATAACCAAGGTAACGAGCCAGTATTCTTCCACATTGTAGGAGAAATCTTGGACAGAGTTACACAAGGTAACAGAGTACAATCAGCAGCAACCGAAACTTGGTTGATTGGTGGTTCACAAGGTGCTATTATTGATTTAGTATTTGATGAACCAGGTGTTTACGCAGGAGTAAACCATGACTATGCAGCAATTTACACCGGTGCAGCTTCAATTTGGG	A9A1H6	A9A1H6^A9A1H6^Q:3-347,H:271-385^89.565%ID^E:1.47e-71^.^.	nirK (A)	Nitrite reductase (NO-forming) (archaea)	Nitrosopumilus sp. K4	Candidatus Nitrosopumilus sp.	Archaea	Nitrososphaerota	0	0	0	0	0	0	0	0	0	0	0	0	0.931	0	0	0	0	0	0	1.707	0	0	0.816	0
TRINITY_DN59964_c0_g1	GTTGAAAACCAAGGTAATGAGCCAGTATTCTTCCACATTGTAGGAGAAATTTTGGATAGAGTTACACAAGGTAACAGAGTACAATCTGCCGCAACTGAAACTTGGTTGATTGGCGGATCACAAGGTGCCATCATTGATTTGGTATTTGATGAACCAGGTGTTTATGCAGGTGTTAATCACGACTATGCAGCAATTTACACTGGCGCAGCT	A9A1H6	A9A1H6^A9A1H6^Q:1-210,H:313-382^92.857%ID^E:2.64e-40^.^.	nirK (A)	Nitrite reductase (NO-forming) (archaea)	Nitrosopumilus sp. K4	Candidatus Nitrosopumilus sp.	Archaea	Nitrososphaerota	4.425	0.605	0.807	0.705	3.108	1.182	0.583	0.714	0.991	0.647	4.535	3.696	0	0.489	0	1.368	0.658	0.397	0	0.247	0	0	0	0
TRINITY_DN7801_c0_g1	ATGCAATCACAACTTATGTATGTTGAAAATGATCAACACGTAAGACTCTTTATTGAAAACCATGGTAACGAACCATTATACTTCCACATTGTTGGAGAAATTTTGGACAGAGTTACACAAGGCAATAGAGTACAATCAGCAGCAACTGAAACTTGGTTGCTTGGTGGTTCACAAAACATGATTGCAGATTTGGTATTTGACGAACCAGGAGCTTATGCACTAGTAAACCATGACTATGCAGCAATTTACACTGGCGCTGTTACAGTCTTTGTAGCAGGTGATCCATTTGGATTAAACCCGGTTTTGGTAGATGGAGGAATCCTTGATTCAGCCGTCCCATCATATGCCTATGTCTTAGGCAATCCAAGTGATGCTGTTCCACCAGCTGGAGCAAACACT…	K0B8K7	K0B8K7^K0B8K7^Q:4-516,H:291-462^80.233%ID^E:1.29e-96^.^.	nirK (A)	Nitrite reductase (NO-forming) (archaea)	Nitrosopumilus sp. K4	Candidatus Nitrosopumilus sp.	Archaea	Nitrososphaerota	1.747	0	0	0.108	0.702	1.131	0.668	1.124	0	7.688	4.936	3.512	50.563	53.906	0.751	57.05	13.81	10.684	9.415	47.164	54.398	42.414	24.96	20.031
TRINITY_DN44977_c0_g1	ATTCTTTTATGGCGGTTTAGCCAGATCAAAGAATATCGTCAATGTACTTGGTATGACCATAGTTGTTATGGGATTAATGTCAGTACAATGGGTTCTATGGGGATACTCCTTAGCCTTTGCTCCAAATGCAGATGAAGGAGCCAATATGTTCATGGGAAGCCTTGATTATGCAGGATTCAACTCGGTCTCGCCATTTGCACCATTAGGAGCAGCAGGTCCATGTGGAGATACATGGTCAGCAGCTTATCAAATGAATGCTATGGTCGAAGGAGATGAATGTAGTCAAGATTGGCCTGGTACAGTTCCAC	351605.Gura_3365	351605.Gura_3365^351605.Gura_3365^Q:2-196,H:91-152^40%ID^E:3.31e-08^.^.	nirK (A)	Nitrite reductase (NO-forming) (archaea)	Nitrosopumilus ureiphilus	Candidatus Nitrosopumilus sp.	Archaea	Nitrososphaerota	0	0	0	1.23	0.814	2.796	0	0	0	1.872	0.723	0	0.639	1.661	0	2.748	0	0	1.211	0	0	0	0	0
TRINITY_DN81141_c0_g1	AGGAGTCGGATTCTTTTATGGCGGTTTAGCCAGATCAAAGAATATCGTCAATGTACTTGGTATGACCCTAGTTGTTATGGGATTAATGTCAGTACAATGGGTTCTCTGGGGATATTCTCTAGCATTTGCACCAAACGCAGATGAAGGAGCCAACCAATTCATGGGAAGTCTTGATTATGCAGGATTTAACATGGTCTCACCCTTTGCACCGTTAGGTGGGGTAGGTCCGTGTGGTGATACATGGTCAGCCGCTTACCAAATGAATGCGATGGTTGAAGGAGATTACTGTAGTCAAGATTGGCCAGGTACAGTTCCACACCAACTATTTGCAATGTTCCAAGCTACATTCGCAATTATTACACCAGTTCTAATTATTGGTGGATTAATTGATAGAATCAA…	351605.Gura_3365	351605.Gura_3365^351605.Gura_3365^Q:2-472,H:88-225^42.038%ID^E:5.03e-30^.^.	nirK (A)	Nitrite reductase (NO-forming) (archaea)	Nitrosopumilus ureiphilus	Candidatus Nitrosopumilus sp.	Archaea	Nitrososphaerota	0.747	0	0.659	0.235	0.356	0.44	0.279	0	0.173	0	0.577	0.155	0.21	0	0	0	0	0	0	0	0	0	0	0
TRINITY_DN7800_c0_g1	GTATTAGCATGCTCTTTACAATTGCAGCAGTAGCTGTAATGGGAGCAACTCTATTCGGAAGCACATACACACAAACCCAGATTGCTGGACAATCACTAGACATCAATGAAATGGATGTCAACGTAATTGAACAAATCCATCAAATGGGCGGTTTACAACTTGTAATGCCTCAAGCATTCGCAGAAACTGATTGTGGTGCATTAGAGAGCACTGGACGAACTGTCGTCGAGTTCAATCTAACTGGTGAAAGCGTTGAACTTCCAATTATGGGAGGAAAAACTTACAATGCCATGACCTTTAGTGGACAAGTCCCAGGACCAACACTAAGAGTTACACAAG	J9WU09	J9WU09^J9WU09^Q:3-338,H:5-116^93.75%ID^E:2.28e-69^.^.	nirK (A)	Nitrite reductase (NO-forming) (archaea)	Nitrosopumilus ureiphilus	Candidatus Nitrosopumilus sp.	Archaea	Nitrososphaerota	4.103	0	0	0	0.59	0	0	0.553	0	5.886	2.307	7.431	14.893	4.717	0.398	41.427	0.457	3.612	0	1.821	5.134	0	4.362	0.443
TRINITY_DN29979_c0_g1	CTCCTCCAGCTCCCCTGCGACATCTTGCTACCAGGGGCCTACGAGAACCAGATTCGCGCCGACAACGCCCGCAACGTTCAGGCCCGTCTGATCGTCGAAGGCGCGAACGGACCGGTGACCCCCACCGCCGACGACATCCTGACGGAGCGCGGCATCGTCGTGCTCCCGGACATTCTCGCCAACGCCGGCGGCGTCATCACGAGCTACTTCGAGTGGGTCCAAAACATCGAGTACCAGCAGTGGGAGCTGGAGAAG	c28a97f50a44ff35000ad186ec6e4b56	c28a97f50a44ff35000ad186ec6e4b56^c28a97f50a44ff35000ad186ec6e4b56^Q:1-255,H:302-386^67.059%ID^E:2.6e-33^.^.	gdh_K00261 (A)	Glutamate dehydrogenase (NAD(P)+) (archaea)	Haloplanus rallus	Haloplanus rallus	Archaea	Nitrososphaerota	0	0	16.928	4.475	9.979	5.679	2.29	0	0	0	1.173	0	2.309	1.355	0	0	11.527	0	0	0.863	0	0	2.983	15.452
TRINITY_DN19720_c0_g1	CCTGACCGGCGCACAGTTCGCGGCCAAGAGCGATGACGAAGCGATAAAAGAGATGCCTGACATCGCCATCGTGGCCCGCGTAACGCCGCAAGACAAGATCCGCATGGTGACCCTCTTGCAGCGCCTTCAGAACATTGTCTCCATGACCGGCGACGGCGTCAACGATGCGCCGGCGCTGAAGAAGGCCGATATCGGCGTGGCCATGGGCATCACCGGCACCGAGGTTTCCAAAGGAGCCGCGGTGATGATCTTGACTGATGACAATTTCGCCACGATTATCAAGGCGATCGAGTACGGGCGAGGCATCTACCACAACCTGTTCAACTTCGTACGCTACCAAATGTACCAGTTGGTGGCCTTTATCCTTTCCTACCTGTTGGCTGCATTCTTCCTCGTCCT…	7871a8a11308be9e7310af74a3bcab07	7871a8a11308be9e7310af74a3bcab07^7871a8a11308be9e7310af74a3bcab07^Q:71-400,H:29-137^40%ID^E:5.71e-18^.^.	nirS (A)	Nitrite reductase (NO-forming) (archaea)	Methanosarcina horonobensis HB-1 = JCM 15518	Methanosarcina horonobensis HB-1 = JCM 15518	Archaea	Nitrososphaerota	0	0	0.13	0.244	0	0.043	0	0.107	0	0.06	0.059	0.155	0.073	0.948	0	0	0	0.105	0	0.076	0	0.445	0.075	2.195
TRINITY_DN49154_c0_g1	CTATGGTCGAAAAAAAGATTTTCGTATTAGGACTTACCGTTGTACTAGCATTAGGAACCCTTGGTTTCAACTGGGTTGAATCAGTAATTCCAACTGCAGATGCACACGGTGTCCAAGCACAACTCCAGAGTCGTTTCATCAGAATTGAAGATGAAACCTTCAATAGACAATCTCTACAAACTGGCGAGACTTTGACAGTTCAAGGTACTTTAGTTAGTCTTGTAGAAAGAGACCTT	1001994.MY1_1617	1001994.MY1_1617^1001994.MY1_1617^Q:3-236,H:1-78^96.154%ID^E:7.16e-38^.^.	amoB (A)	Ammonia monooxygenase subunit B (archaea)	Nitrosarchaeum sp. AC2	Nitrosarchaeum sp. AC2	Archaea	Nitrososphaerota	1.805	5.592	1.231	0	0	0.777	1.056	0	0	19.808	0.801	6.773	20.541	3.709	1.272	12.185	1.434	0	2.982	17.868	4.05	2.32	1.351	0
TRINITY_DN20571_c0_g1	CTTGGACAGGTCAAGGTACTTTAATCAGTCTAGTAGAAAGAGACCTTAGAGGATGGATTTCCATTTTCTCAGAATCTACTAATGCAGGAAATAGATGGGAAATGTTGGCAAGAGACCCACCAGGTAACGTCTTTGATGTTCCAGGAAACTCTGTCGTAGAATACTCATTGTCTGCAAAAGCACTTGAAGCAGGTGTATATCACGTACATACACAACTCAATGTGGCACAAGTAGGTCCAGGACTAGGTCCAGGTCAAACAGTAGTCGTCGAAGGAGACCCAATTATCAAACCAATTCCATATACCAACATCGCATATCAATCAATCATTATCGGTGTGGGTTATGTAATCACGTTTGCAACACGACCCTGGCAAGTAATTTAAACTCCACAC	A0A0C5C1W4	A0A0C5C1W4^A0A0C5C1W4^Q:6-380,H:65-189^95.2%ID^E:1.87e-84^.^.	amoB (A)	Ammonia monooxygenase subunit B (archaea)	Nitrosarchaeum sp. AC2	Nitrosarchaeum sp. AC2	Archaea	Nitrososphaerota	3.448	0.403	0.538	0.452	2.406	2.641	0.693	0	0.818	2.49	4.438	3.309	2.117	0	0	0	0	0	0	0	0	0	0.31	0.32
TRINITY_DN16483_c0_g1	CGGCACTAATTCCCAAAGAGGTCGAAATCCAGAGGCTGAAAAAAATCTGGCTTATCGTTATCGCTATGGGATCAACTGCTGCATCGGTAGAAGTCGACAACTTTGTTGACGGTTCTCTACACCAAACATCTATCAGAGATAGTGCATTTACACCAGCTCACTGGTGGTTATACTCCCACTTTATCACCCTTCCATTAGGTTGGGGTGCAGCTGCAATCTATGATAGAAAAATACCAGTTCTCAGAGGTCCAAATAACTCGATGAACACTGGTCTTAAGATGACAATTCTAGGTTATCTTGCAACCATGTTTACAATTGGAGTCAATGAGATGTGGC	A0A0D5C0I4	A0A0D5C0I4^A0A0D5C0I4^Q:3-335,H:6-116^99.099%ID^E:5.89e-78^.^.	amoC (A)	Ammonia monooxygenase subunit C (archaea)	Nitrosarchaeum sp. AC2	Nitrosarchaeum sp. AC2	Archaea	Nitrososphaerota	7.483	0	0	0	1.404	0.501	0.33	0	0.793	0	1.31	0	0	0	0	0	0	0	0	0	0	0	0	0
TRINITY_DN38282_c0_g1	GTTACAAACACCGCAACAGGTATGGCCGCAGTTACTTGGATCCTTGTGTCATGGGCACATACTGGAAAACCAAGTATTGTAGGAGCTGCATCTGGTGCAGTAGCAGGATTAGTAGCAATCACACCAGCATCAGGTTTTGTTGGTCCAATGGCTGCAATAATAATCGGCATCGCTGCAGGTACAGTCTGTTATGGTGCAATTTCATTCAAGAACGCTCGAAAATGGGACGACGCATTAGACGTATGGGGAGTCCACGGAATGGGTGGTCTTACAGGTGCAATCTTAACT	351605.Gura_3365	351605.Gura_3365^351605.Gura_3365^Q:4-288,H:319-413^52.632%ID^E:1.83e-13^.^.	nirK (A)	Nitrite reductase (NO-forming) (archaea)	Nitrosarchaeum sp. AC2	Nitrosarchaeum sp. AC2	Archaea	Nitrososphaerota	0	0	0	0	0.3	0	0	0	0	0.876	0	0	5.101	0	0	1.511	0	1.11	0	0	0	0	0	0
TRINITY_DN11452_c0_g1	GAGCCACTATTCTTCCACATTGTTGGAGAAATATTTGACAGAGTTACACAAGGTAATAGAGTTCAATCAGGAGCAACTGAGACATGGTTACTCGGTGGTTCACAAAACATGATCGTTGACTTGGTATTTGATGAACCAGGCGTTTATGCAGCTGTTAATCACGACTATGCAGCAATTTACACTGGTGCAGCTTCATTATTTGTCGCAGGTGATCCATTCGGATTAAACCCAAGACTGATTGAAGCAGGAATCCTTACAGATCCTGTTCCTTCATATGCATACGCATTAGGTAATCCCAGCGATGCTGTCCCTCCAGTAGGAATGAACAGTATTGCACACCCAGCAGTAAACATTCATGGTCTATACACTGACGCAAAAGCTTCTGAAATGAAAGCAGCT…	886738.Nlim_1007	886738.Nlim_1007^886738.Nlim_1007^Q:1-447,H:322-470^83.893%ID^E:1.62e-87^.^.	nirK (A)	Nitrite reductase (NO-forming) (archaea)	Nitrosarchaeum sp. AC2	Nitrosarchaeum sp. AC2	Archaea	Nitrososphaerota	0.621	0.55	0.737	2.595	2.471	1.709	0.465	0.277	4.758	0	3.05	1.055	0.237	0	0	0	0.448	0	0	1.186	2.484	0.678	0.422	0
TRINITY_DN48770_c0_g1	GACTTGGATATGGAAAAGTACCAATGGAGCCACACAACATCCCAATGGTAGTCCTCGGAGCAGGAATACTCTGGTTTGGTTGGTTTGGTTTCAACACAGGAAGTGAAGTAATGGTAGACGGCATTACTGTAAGCGCATGGACTGTTACCAATACAGCAACCGGTATGGCAGCCGTAACTTGGATTTTGGTGTCATGGGCACATACAGGAAAACCAAGTATTGTCGGCGCAGCATCTGGAGCAGTAGCAGGATTAGTTGCTATCACACCAGCTTCAGGTTTTGTTGGTCCAATGGCCTCAATAATCATAGGAATCGCAGCTGGTACAATTTGTTATGCATCAATTGCATTCAAGAACGCC	999541.bgla_1g35560	999541.bgla_1g35560^999541.bgla_1g35560^Q:3-287,H:288-382^54.737%ID^E:3.94e-19^.^.	nirK (A)	Nitrite reductase (NO-forming) (archaea)	Nitrosarchaeum sp. AC2	Nitrosarchaeum sp. AC2	Archaea	Nitrososphaerota	0.391	0	0.33	1.284	0.346	1.502	0.558	0	0.335	0	0.225	0	0	0	0	0	0	0	0	0	0	0	0	0
TRINITY_DN59964_c0_g2	ACCATGGAATGGACTAGATCTTAAACAATACCAATCACAACTCATGTATGTTGAAAATGATCAACATGTACGAATCTTTGTTGAAAACCACGGCAACGAACCACTATTCTTCCACATTGTTGGAGAAATCTTGGATAGAGTTGTTCAAGGCAACAGAGTACAATCTGCAGCAACTGAGACATGGTTACTCGGTGGCTCACAAGGAATGATTGTTGATTTGGTATTTGACGAACCGGGAACATATGCAGCAGTTAATCATGAC	K0B8K7	K0B8K7^K0B8K7^Q:2-262,H:281-367^90.805%ID^E:8.79e-53^.^.	nirK (A)	Nitrite reductase (NO-forming) (archaea)	Nitrosarchaeum sp. AC2	Nitrosarchaeum sp. AC2	Archaea	Nitrososphaerota	0	0	0	0	0	0	0.693	0	0	0	0	0	0	1.233	0	6.12	0	4.5	0	1.555	0	0	0	1.866
TRINITY_DN2531_c0_g1	GATTAAGTATGCTCTTCACAATTGCAGCAGTAGCTGTAATGGGAGCAACCTTATTCGGAAGCACATACACACAAACCCAGATTGCTGGACAATCTCTTGATGCATCAAAATTAGATGTTGATGTAATGGAGCAAATCCATGCTATGGGCGGTTTACAGCTTGTAATGCCTCAAGCATTTGCAGAGACTGATTGTGGTGCATTAGAAAGCTCTGGACGTAATGTCGTAGAGTTCAATTTGGAAGGCTACAGTGTTGAGCTCCCAATTATGGGTGGCAAAACCTTCAATGCCATGACCTTTGATGGAATGGTCCCAGGACCAACATTAAGAGTTACACAAGGTGACGTCGTAAAGATGACACTAACAATTCCAGATTGGGAAGTTACTGGACACGGTAACG…	J9WU09	J9WU09^J9WU09^Q:3-890,H:5-300^91.216%ID^E:0^.^.	nirK (A)	Nitrite reductase (NO-forming) (archaea)	ammonia-oxidizing archaeon AR	uncultured archaeon	Archaea	Nitrososphaerota	9.322	0.513	2.402	1.139	6.393	5.592	2.172	2.204	1.388	21.93	14.124	14.107	88.516	60.824	4.091	126.415	19.994	40.223	7.599	60.499	70.238	40.196	58.878	19.918
TRINITY_DN76845_c0_g1	TATTACTTGACATTTACTGGCGTTCCAGGCACAGCAACGTACTACGCTCTAATTATGACAGTATACACATGGATAGCAAAAGCCGCATGGTTTTCGTTAGGATATCCATATGACTTCATTGTGACTCCAGTTTGGTTACCATCAGCGATGCTGTTGGACTTGGTCTACTGGGCAACAAAGAAGAACAAGCACTCCTTGATACTGTTTGGCGGCGTACTGGTAGG	A0A166G152	A0A166G152^A0A166G152^Q:1-222,H:21-94^100%ID^E:1.31e-47^.^.	amoA (A)	Ammonia monooxygenase subunit A (archaea)	uncultured archaeon	uncultured archaeon	Archaea	Nitrososphaerota	0	0	0	0	0	0	0	0	0	0	0	0	6.068	0	0	15.458	0	0	0	3.063	0	0	0	3.599
TRINITY_DN17458_c0_g1	AACTCCAGTTTGGTTGCCATCAGCAATGCTGTTGGACTTAGTTTACTGGGCAACAAAGAAGAACAAGCACTCCTTGATACTGTTCGGCGGTGTACTGGTAGGAATGTCAATACCATTGTTTAACATGGTAAACCTGATGACAGTAGCAGACCCACTTGAAACGGCATTCAAATATCCAAGACCAACATTGCCACCATACATGACACCGATAGAACCGCAGGTAGG	E5RUE0	E5RUE0^E5RUE0^Q:2-223,H:93-166^98.649%ID^E:7.67e-48^.^.	amoA (A)	Ammonia monooxygenase subunit A (archaea)	uncultured crenarchaeote	uncultured archaeon	Archaea	Nitrososphaerota	0	0	0	0	0	0	0	1.133	0	0	0	1.413	3.96	2.313	0	0	1.781	0	3.724	4.495	5.044	5.791	0	5.276
TRINITY_DN16427_c0_g1	ACTCAACACTGTTAACAATTAACGCAGGTGACTACATCTTCTACACTGACTGGGCTTGGACTTCGTACACGGTATTTTCAATATCGCAAACGTTGATGCTTATCGTAGGTGCTACATATTACCTAACGTTTACAGGCGTTCCAGGCACAGCAACATATTACGGCCTCATTATGACAGTATATACTTGGGTAGCCAAAGCCGCATGGTTTTCACTCGGATATCCGTATGACTTCATTGTAACTCCAGTTTGGCTACCATCAGCAATGCTGTTGGACTTAGTTTATTGGGCTACAAAGAAGAACAAGC	G9CSZ5	G9CSZ5^G9CSZ5^Q:3-305,H:14-114^99.01%ID^E:2.58e-66^.^.	amoA (A)	Ammonia monooxygenase subunit A (archaea)	uncultured crenarchaeote	uncultured archaeon	Archaea	Nitrososphaerota	0	0	0	0	1.039	0	0	0	0	3.675	2.717	2.999	10.129	6.887	0	12.557	0	0	0	3.566	3.026	0.965	0.919	1.159
TRINITY_DN18423_c0_g1	GTAGTTGCAGTTAACTCAACACTGTTAACAATTAACGCAGGTGACTACATCTTCTACACTGACTGGGCTTGGACTTCATACACGGTATTCTCAATATCGCAAACGTTAATGCTTATTGTAGGTGCAACATACTACCTTACATTTACGGGTGTTCCAGGCACAGCAACGTACTACGGTCTGATTATGACAGTATACACATGGGTAGCAAAAGCCGCATGGTTTTCGTTAGGTTATCCATATGACTTCATTGTAACTCCAATTTGGCTACCATCAGCAATGCTGTTGGACTTGGTTT	G9CSZ5	G9CSZ5^G9CSZ5^Q:1-294,H:9-106^100%ID^E:5.45e-63^.^.	amoA (A)	Ammonia monooxygenase subunit A (archaea)	uncultured crenarchaeote	uncultured archaeon	Archaea	Nitrososphaerota	6.977	0	0	0	1.123	0.354	0	0.402	0	3.994	4.77	1.529	10.01	2.537	0	1.412	0	2.069	0	2.115	5.541	2.125	0	0.641
TRINITY_DN51821_c0_g1	AGACGATGTACACACTACTTATTCATAGTAGTAGTTGCAGTTAACTCTACACTGTTAACAATTAATGCAGGTGATTACATCTTCTACACCGACTGGGCTTGGACTTCGTTCACGGTATTCTCAATATCGCAAACGTTGATGCTTGTAGTAGGTGCAACATATTACCTTACATTTACAGGTGTTCCAGGCACAGCAACGTACTACGGCCTTATTATGACAGTATATACATGGGTAGCAAAAGCCGCGTGGTTTTCACTCGGATATCCATATGACTTCATTGTAACTCCAGTTTGGTTGCCATCAGCAATGCTGTTGGACTTAGTTTACTGGGCAACAAAGAAGAACAAGCACTCCTTGATACTGTTCGGCGGCGTACTAGTAGGAATGTCAATACCATTG…	D7PVT5	D7PVT5^D7PVT5^Q:1-537,H:5-183^98.883%ID^E:1.76e-126^.^.	amoA (A)	Ammonia monooxygenase subunit A (archaea)	uncultured marine thaumarchaeote	uncultured archaeon	Archaea	Nitrososphaerota	0.322	0	0	0	0	0.587	0	0	0.149	0.548	0.098	0.706	6.68	5.655	0	2.474	0.877	0	1.408	6.316	6.896	2.896	2.701	1.347
TRINITY_DN36117_c0_g1	GTAGCGGCGAACTAGACAGACAATTCTATGATGCAGATGCATTAGAATTCCAATTGCAGTACAATCAAATGTACTTGACTGACGGCGGTTTCTATGATCAGAGCGCAATGTTCGATCATGATACTACTTATTCAGTAGTAAATGGAATGCCATTTGCTTATGTACCAAACGGTGCTCATAACCTACTCATCAAAGGAGATATGGGTAAGAACATCTTTGTTGCACAACCATGGAACGGTCTAGATCTTAAAC	G8DCN6	G8DCN6^G8DCN6^Q:3-251,H:22-104^73.494%ID^E:2.8e-39^.^.	nirK (A)	Nitrite reductase (NO-forming) (archaea)	uncultured marine thaumarchaeote	uncultured archaeon	Archaea	Nitrososphaerota	0	0	0	0	0	0	0	0.687	0	0	0	0	6.032	4.259	0	18.754	2.192	3.448	0	2.712	3.102	1.782	5.206	2.158
TRINITY_DN37972_c0_g1	CTGGACGCAACGTAGTTGAGTTCAATCTCACTGGTGAAAGTGTCGAACTTCCAATTATGGGAGGAAAGACCTACAGCGCCATGACCTTTAGTGGACAAGTCCCAGGACCAACACTAAGAGTTACACAAGGCGATGTTGTTCAAATGACACTCACAATTCCAGCAGATGAAGTTACTGGTCACGGTAACGACATGCACGCATCACAAATAACAGCATTAGCTTTTGATTCCGTTAATCCGGG	H9NLY6	H9NLY6^H9NLY6^Q:3-239,H:48-126^97.468%ID^E:1.02e-51^.^.	nirK (A)	Nitrite reductase (NO-forming) (archaea)	uncultured marine thaumarchaeote	uncultured archaeon	Archaea	Nitrososphaerota	0	0	0	0	0	0	0	3.293	0	0	0	0	2.884	0	0	11.156	0	0	0	1.081	3.704	0	2.476	0
TRINITY_DN34726_c0_g1	CTGATTGTGGTGCATTAGAAAGCTCTGGACGTACAGTCGTAGAGTTCAATTTGGAAGGCTACAGTGTTGAGCTCCCAATTATGGGCGGTAAAACATTCAATGCCATGACCTTTGATGGAATGGTCCCAGGACCTACATTAAGAGTTACACAAGGTGACGTCGTAAAGATGACACTTTCAATTCCAAGTGATGAAGTTACTGGACACGGTAATGACATGCATGCATCACAAAACTCAG	H9NM63	H9NM63^H9NM63^Q:3-236,H:40-117^91.026%ID^E:5.12e-47^.^.	nirK (A)	Nitrite reductase (NO-forming) (archaea)	uncultured marine thaumarchaeote	uncultured archaeon	Archaea	Nitrososphaerota	5.299	0	1.205	3.372	6.103	8.414	4.133	0	0	8.644	7.077	13.294	3.103	1.814	0	0	0	0	0	2.333	0	0	0	4.146
TRINITY_DN33674_c0_g1	AGGTATTTTCAAATACCATTGTTCTGGTGTTAAACTAGTTGGTATGGACCAACACGTTCTTTCCGGCATGTACGGAATTGCAATTGTTGATCCTGCAAACGGTTACAAGAAACTAATGGTAGAGAAGACCAGTGGTAGCGGTGAACTCGACAGAAAATTCTATTCTGCTGATGCATTAGAGTTCCAGATGCAATACAATCAAATGTATTTGACACCTGAAGGCAACTATGATGCCGGAGCAATGTTCCAACATCATAACACCGCAACAGTTGTCAATGGTATGCAATTCGGTTATGTACCAAACATGGCACATAATTTACTTGTACT	H9NM65	H9NM65^H9NM65^Q:2-325,H:140-247^100%ID^E:2.48e-76^.^.	nirK (A)	Nitrite reductase (NO-forming) (archaea)	uncultured marine thaumarchaeote	uncultured archaeon	Archaea	Nitrososphaerota	0	0	0	0	0	0.268	0	0	0	0.378	0.283	0.387	0.538	0.642	0	2.157	0	1.578	0	1.992	12.632	0	0.947	0
TRINITY_DN28081_c1_g1	CGGTATCCAATTCGGTTATGTTCCAAACATGTTGCACAACATCCTTCTAAAGGGTGATGCAAACAAAAACATCTTTGTAGCACAACCATGGAATGGTCTTGAACTAGAACATACTCAATCACAACTTATGTACGTTGAAAATGATCAACACGTGAGACTCTTTATTGAAAACCATGGTAACGAACCATTATACTTCCACATCGTTGGAGAAATTTTGGACAGAGTTACTCAAGGTAACAGAGTACAATCAGCAGCAACTGAGACATGGTTACT	H9NM68	H9NM68^H9NM68^Q:2-271,H:232-321^98.889%ID^E:1.24e-60^.^.	nirK (A)	Nitrite reductase (NO-forming) (archaea)	uncultured marine thaumarchaeote	uncultured archaeon	Archaea	Nitrososphaerota	0	0	0	0	0	0	0	0	0	0	0	3.977	1.104	0	0	2.157	0	1.578	0	0.825	0	0	0	0
TRINITY_DN24221_c0_g1	CTACGATGCAGACGCATTAGAGTTCCAACTACAGTTCAACCAGTTGTATCTTAACGAAGATGGCAATTATGATGCAGGAGCAATGTTCAAGCATCATAACTCTGCAACCGTCGTTAACGGTGTCCAATTCGGTTATGTTCCAAACATGTTGCACAACATCCTTCTAAAGGGTGATGCAAACAAAAACATCTTTGTAGCACAACCATGGAATGGTCTTGAACTAGAACATATGCAATCACAACTCATG	H9NM68	H9NM68^H9NM68^Q:2-247,H:193-274^98.78%ID^E:8.09e-54^.^.	nirK (A)	Nitrite reductase (NO-forming) (archaea)	uncultured marine thaumarchaeote	uncultured archaeon	Archaea	Nitrososphaerota	0	0	0	0	0	0	0	0	0	0	0	0	5.22	0	1.051	30.359	0	0	0	3.917	0	0	1.126	0
TRINITY_DN43562_c1_g1	GGTGTTGATCTTGCAGCAATGGACCAACATGTCTTATCTGGCATGTATGGAATTGCCATTATTGATCCAGCAAACGGATACAAAAAATTAATGGTTGAGAAAACCAGTGGTAGCGGTGAACTAGATAGACAATTCTATGAGGCAGATGCATTAGAATTCCAATTGCAGTACAATCAACTGTACTTGACTGACGGTGGTTTTTATGATCAAGGAGCAATGTTCCAACATCATAATACTCATTCTGTAGTCAATGGATTGCCATTTGCTTATGTACCAAACGGTGCTCATAACCTACTCATCAAAGGAGATATGGGTAAGAAC	H9NM70	H9NM70^H9NM70^Q:1-321,H:148-254^81.308%ID^E:3.69e-58^.^.	nirK (A)	Nitrite reductase (NO-forming) (archaea)	uncultured marine thaumarchaeote	uncultured archaeon	Archaea	Nitrososphaerota	0	0	0	0	0	0	0	0	0	0	0	0	0	0	0	1.128	0	0	0	0	0	0	0.497	0.509
TRINITY_DN18627_c0_g1	TGTCAAATTAATTGGTATGGACCAACATGTTCTTTCCGGCATGTACGGAATTGCAATTGTTGATCCAGCTAATGGATACAAGAAATTAATGGTAGAGAAGACCAGTGGAAGTGGTGAATTAGACAGACACTTCTACGATGCAGATGCACTAGAGTTCCAACTCCAATATAATCAATTGTACCTAACACCTGAAGGTAACTATGATGCAGGAGCAATGTTCAAACATCATAATACTGCATCAGTTGTTAACGGAATGCAATTTGGTTATGTACCAAACATGGC	H9NM70	H9NM70^H9NM70^Q:2-280,H:149-241^96.774%ID^E:5.64e-62^.^.	nirK (A)	Nitrite reductase (NO-forming) (archaea)	uncultured marine thaumarchaeote	uncultured archaeon	Archaea	Nitrososphaerota	0	0	0	0	0	0	0	0	0	0.518	0	0	21.727	16.026	0	8.802	1.425	11.83	0	23.938	23.247	17.82	9.924	7.415
TRINITY_DN66340_c0_g1	CGTTGGTCTTGCAGCAATGGACCAACATGTCTTATCTGGCATGTACGGAATTGCCATCATTGATCCAGCAAACGGATACAAAAAACTAATGGTTGAGAAAACCAGTGGTAGCGGCGAGCTAGACAGACAATTCTATGATGCAGATGCATTGGAATTCCAATTGCAGTACAATCAAATGTACTTGACTGATGGAGGATTTTATGATCAAGGAAAAATGTTCAAACATGAAAATACTCATTCAGTAGTCAATGGAATGCCATTTGGATATGTACCAAACGCTGCTCATAACCTGCTTATCAAAGGAGATATGGGTAAGAACATCTTTGTTGCACAACCATGGAATGGTCTAGATCTAAAGCAATACCAGTCAC	H9NM85	H9NM85^H9NM85^Q:2-370,H:149-271^81.301%ID^E:3.75e-68^.^.	nirK (A)	Nitrite reductase (NO-forming) (archaea)	uncultured marine thaumarchaeote	uncultured archaeon	Archaea	Nitrososphaerota	0	0	0	0	0	0	0	0	0	0	0	0	3.997	7.111	0.318	0.788	0	0.584	2.301	1.745	2.078	3.555	3.883	0
TRINITY_DN53524_c2_g1	GACAGAAAATTCTATGATGCAGATGCATTAGAGTTCCAACTCCAATACAATCAATTGTACCTAACACCTGAAGGTAACTATGATGCCGGCGCAATGTTTGGCCATCAAAATACTGCAACAGTTGTTAACGGAATGCAATTTGGTTATGTACCAAACATGGCTCATAACTTACTCGTCAATGGCGATACAAACAAGAACATCTTTGTCGCACAACCATGGAATGGACTTGAACACAAGCAATACCAATCACAACTCTTATTTGTTGAAAATGATCAACATGTAAGACTCTTCATTGAAAACCAAGGTAACGAACCA	H9NM89	H9NM89^H9NM89^Q:1-315,H:189-293^98.095%ID^E:3.02e-71^.^.	nirK (A)	Nitrite reductase (NO-forming) (archaea)	uncultured marine thaumarchaeote	uncultured archaeon	Archaea	Nitrososphaerota	0	0	0	0	0	0	0	0	0	0	0	0	4.782	4.962	0	11.846	1.096	1.73	1.15	3.082	3.087	3.564	3.133	1.074
TRINITY_DN43622_c0_g1	AATGGAGCAAATCCATCAAATGGGCGGTTTACAGCTTGTAATGCCTCAAGCATTTGCAGAGACTGATTGTGGTGCATTAGAAAACTCTGGACGTAAAGTTGTAGAGTTCAATTTGGAAGGCTATAGTGTTGAGCTCCCAATTATGGGTGGCAAAACCTACAATGCCATGACCTTTGATGGACAAGTCCCAGGACCAACATTAAGAGTTACACAAGGTGACGTCGTAAAGATGACACTAGTAATTCCTGATTGGGAAGTTACTGGTCACGGTAATGATATGCATGCATCACAAATCACAGCAGGAGCATTTGAGTCTGTCAATCCTGGCGAAACAAGTCAGTATTGTTACATCGCTGAATCAGCT	H9NM91	H9NM91^H9NM91^Q:2-364,H:19-139^97.521%ID^E:1.27e-83^.^.	nirK (A)	Nitrite reductase (NO-forming) (archaea)	uncultured marine thaumarchaeote	uncultured archaeon	Archaea	Nitrososphaerota	3.598	0.477	1.587	1.944	7.17	2.486	3.786	0.937	0.644	6.155	8.259	5.428	17.42	4.513	1.378	37.617	3.105	3.659	0	4.059	7.227	6.33	7.044	0.377
TRINITY_DN19879_c0_g1	CTGGTGTTAAACTAGTTGGTATGGACCAACACGTACTTTCCGGCATGTACGGAATTGCAATCGTTGATCCTGCAAACGGATACAAGAAACTAATGGTCGAGAAAACCAGCGGTAGCGGTGAACTTGACAGAAAATTCTATTCTGCTGATGCATTAGAGTTCCAACTCCAATACAATCAATTGTACCTTACACCTGAAGGCAATTATGATGCCGGAGCAATGTTCAAACATCAAAACACTGCAACAGTTGTTAATGGAATGCAAT	H9NM94	H9NM94^H9NM94^Q:3-263,H:148-234^100%ID^E:3.12e-57^.^.	nirK (A)	Nitrite reductase (NO-forming) (archaea)	uncultured marine thaumarchaeote	uncultured archaeon	Archaea	Nitrososphaerota	10.172	2.365	2.151	1.754	4.774	1.588	4.277	0	2.466	2.779	13.577	5.244	48.839	23.015	7.996	151.081	18.614	35.348	7.735	24.649	23.578	13.55	21.246	11.862
TRINITY_DN14517_c0_g1	AGCAGCTGGTGTCTTCAAATACCATTGTTCTGGTGTCAAACTAATTGGAATGGACCAACACGTTCTTTCCGGCATGTACGGAATTGCAATTGTTGATCCAGCCAACGGATACAAGAAACTAATGGTGGAGAAGACAAGCGGAAGCGGTGAGTTAGACAGAAAGTTCTACAATGCAGATGCATTAGAGTTCCAACTACAGTTCAACCAATTATACTTGAACGACGATGGCAATTATGACGCAGGAGCAATGTTCATGCATCATAACTCTGCAACCGTTGTTAATGGTATCCAATTTGGTTAT	H9TFE3	H9TFE3^H9TFE3^Q:2-301,H:138-237^92%ID^E:9.09e-64^.^.	nirK (A)	Nitrite reductase (NO-forming) (archaea)	uncultured marine thaumarchaeote	uncultured archaeon	Archaea	Nitrososphaerota	0	0	0	0	0	0	0	0	0	0	0.538	0	0.347	0	0	4.729	0	0	0	1.745	0	1.002	0	0
TRINITY_DN11607_c0_g1	CTTGCAGATACTGGACGCAACGTAGTTGAGTTCAATCTAACTGGTGAAAGTGTTGAACTTCCAATTATGGGAGGTAAGACATACAACGCCATGACCTTTAGTGGACAAGTCCCAGGACCAACACTAAGAGTTACACAAGGCGATGTCGTACAAATGACACTTACAATTCCAGCTGATGAAGTTACTGGTCACGGTAACGACATGCACGCATCACAAATGACAGCATTAGCTTTTGATTCCGTTAATCCGGGAGAGACAAGTCAGTACTGTTACATCGCTGAATCCGCAGGTGTTTTCAAATACCACTGTTCTGGTGTCCACCTAATTGGTATGGACCAACACGTATTTTCCGGCATGTACGGAATTGCAATTGTTGACCCAGCCAATGGATACAAGAAA…	H9TFK0	H9TFK0^H9TFK0^Q:1-558,H:44-229^98.925%ID^E:2.03e-137^.^.	nirK (A)	Nitrite reductase (NO-forming) (archaea)	uncultured marine thaumarchaeote	uncultured archaeon	Archaea	Nitrososphaerota	0.31	0	0	0.145	0.431	0	0.845	0.91	0	7.599	1.74	3.396	10.43	4.656	0	29.056	0.886	1.146	0	3.689	1.686	0.501	3.217	0.716
TRINITY_DN76177_c0_g1	CGTTGCTGCAGTAGCAGTAATGGGAGCAACGCTATTCGGAAGCACATTTACTCAGACCCAGATTTCTGGTCAATCCATTGACGCATCCAAATTGGATGTAGATGTCATGGAACAAATCAGACAAATGGGCGGGTTACAGCTCGTAATGCCTCAGGCATTTGCTGAAACTGACTGTGGTGCATTAGAAGCATCTGGCAGAAATGTTGTAGAGTTCAATCTAACTGGTGAGAGTGTTGAACTTCCAATCATGGGAGGAAAGACATACAATGCTATGACTTTCAGCGAACAAGTACCAGGACCAACCCTTAGAGTTACTCAGGGTGATGTCGTTAAGATGACACTTACAATTCCTGCAGATGAAGTTACTGGACACGGTAACGATATGCACGCTTCACAGAT…	J9WU09	J9WU09^J9WU09^Q:2-703,H:11-244^89.744%ID^E:7.06e-154^.^.	nirK (A)	Nitrite reductase (NO-forming) (archaea)	uncultured marine thaumarchaeote	uncultured archaeon	Archaea	Nitrososphaerota	0.103	0.724	0.347	1.6	1.882	0.147	0.161	0	0.929	0	1.671	0.677	1.697	0.571	0	0	0	0	0	1.176	0	0	0.938	0.113
TRINITY_DN5901_c0_g1	CTTCACAATTGCAGCAGTAGCTGTAATGGGAGCAACCTTATTCGGAAGCACATACACACAAACCCAGATTGCTGGACAATCCCTAGATGTTGACAAAATGGACGTTGACGTTCTAGAGCAAATCCATCAAATGGGCGGTTTACAGCTTGTAATGCCTGAAGCATTCGCAGAAACTGATTGTGGTGCACTCGAACAAACTGGACGTACTGTCGTTGAGTTTAATTTGACTGGTGAAAGTGTTGAACTTCCAATTATGGGAGGAAAAACCTACAACGCCATGACCTTTAGTGAACAAGTCCCAGGACCAACACTAAGAGTCACACAAGGTGATGTCGTAAAAATGACACTTACAATTCCAGACGATGAAGTTACTGGACACGGTAACGACATGCACGCATC…	K0B8K7	K0B8K7^K0B8K7^Q:2-430,H:3-145^91.608%ID^E:8.88e-91^.^.	nirK (A)	Nitrite reductase (NO-forming) (archaea)	uncultured marine thaumarchaeote	uncultured archaeon	Archaea	Nitrososphaerota	5.586	0	0.225	0.127	1.301	0.587	0.186	0.161	0	4.113	0.156	2.109	10.713	9.19	0	14.079	0.274	1.672	2.74	4.951	9.787	1.596	3.414	1.621
TRINITY_DN42031_c0_g1	ATGCTCTTTAGTATTGCAGCAGTAGCTGTGATGGGAGCAACCTTATTCGGAAGCACATACACACAAACCCAGATTGCTGGACAATCTCTTGACGCATCAAAATTAGACATTGATGTAATGGAGCAAATCCATCAAATGGGAGGTTTACAGCTTGTAATGCCTCAAGCATTTGCAGAGACTGATTGTGGCGTATTAGAAAACTCTGGACGTAATGTCGTAGAGTTCAATTTGGAAGGTTACAGTGTTGAGCTCCCACTTATGGGCGGCAAGACATTCAATGCCATGACCTTTAGTGGACAAGTCCCAGGACCAACACTAAGAGTTACACAAGGTGAC	K0B8K7	K0B8K7^K0B8K7^Q:1-336,H:1-112^89.286%ID^E:6.47e-66^.^.	nirK (A)	Nitrite reductase (NO-forming) (archaea)	uncultured marine thaumarchaeote	uncultured archaeon	Archaea	Nitrososphaerota	2.943	0	0.382	0.759	5.701	2.408	1.572	1.713	2.862	6.633	3.441	9.947	10.202	10.086	0	10.05	1.397	1.847	3.648	17.033	6.565	0	1.735	3.505
TRINITY_DN43600_c0_g1	TGCTCTTTACAGTTGCAGCAGTAGCTGTGCTAGGAGCAACCTTATTCGGAAGCACATACACACAAACCCAGATTGCTGGACAATCACTCGATATCGCTCAAATGGATGTCGATGTAATTGAACAAATCCATCAAATGGGTGGTTTAGAGCTTGTAATGCCTCAAGCATTCGCAGAAACTGATTGTGGTGTACTTGAACAAACTGGACGCAACGTAGTTGAGTTCAATTTGACTGGTGAAAGTGTTGAACTTCCAATTATGGGAGGAAAGACATACAATGCTATGACCTTTAGTGGACA	R9RGG5	R9RGG5^R9RGG5^Q:63-296,H:1-78^87.179%ID^E:3.01e-46^.^.	nirK (A)	Nitrite reductase (NO-forming) (archaea)	uncultured marine thaumarchaeote	uncultured archaeon	Archaea	Nitrososphaerota	0	0	0	0	0	0	0	0	0	0	0.772	0	2.081	0	0	4.116	0.639	0	1.332	9.247	0	2.07	0.61	0
TRINITY_DN6532_c0_g1	GTTCAATCTAACTGGTGAAAGCGTTGAACTTCCAATGATTGGAGGTAAGACATTCAATGCCATGACCTTTAGTGGACAAGTCCCAGGACCAACACTAAGAGTCACACAAGGTGACGTCGTAAAAATGACATTAACAATTCCAGACGATGAAGTTACTGGACACGGTAACGATATGCACGCATCACAAATTTCAGCTAGCGCATTTGAGTCTGTCAATCCTGGCGAAACAAGTCAGTATTGTTACATCGCTGAATCTGCTGGTGTCTTCAAATACCACTGTTCTGGT	R9RGJ2	R9RGJ2^R9RGJ2^Q:2-286,H:50-144^92.632%ID^E:3.63e-62^.^.	nirK (A)	Nitrite reductase (NO-forming) (archaea)	uncultured marine thaumarchaeote	uncultured archaeon	Archaea	Nitrososphaerota	0.276	0	0	0	0	0	0	0	0	0	0	0	1.132	1.335	0	0	0	0	0	0.825	0	0.835	0.985	0
TRINITY_DN8686_c0_g3	ATCAGATGCAAGTCTTCCCTGAAGACGAAATCTGTAGCACAGGCTGGCCAGGAACAGTGCCTCATCAATTGTTTGCAATGTTCCAAGCTACATTCGCAATTATTACTCCAGCACTAATTGTTGGTGGACTAATTGACAGAATGAAGTTTAGTGCATTAGTGATCTTTGTTCTACTATGGGGAACCTTCGTTTATGATCCAGTAGCACACTGGGTTTGGGGAGGTGGATACATTGGTAACATGGACTTTGATCCAAACT	351605.Gura_3365	351605.Gura_3365^351605.Gura_3365^Q:39-218,H:166-225^60%ID^E:2.05e-18^.^.	nirK (A)	Nitrite reductase (NO-forming) (archaea)	uncultured marine thaumarchaeote KM3_170_G11	uncultured archaeon	Archaea	Nitrososphaerota	1.172	0	0	0.479	1.301	2.719	0.727	0	4.287	0	0	0	0	0	0	2.157	0	0	0	0	0	0	0	0
TRINITY_DN49166_c0_g1	TATACAATGAATACGCACCAGATGATAATTATTCTAAGATCCTCAAAGTCCAGGATATAGATAGCCCAAAACCAAAGTCCGATGAGGTAATTTTCACTAACAAGGCATCCGCCCTAAATTACAATGATATTTGGGGAATGAGAGGAGTACCTGTAGCAGTTCCACTCCCACACGTTTCCGGTTCCGATGTTGCAGGTGATGTAATTGCGGTAGGTGAAGACGTACAAAATATCAAAGTAGGGGACAGAGTTGTATCTCATTCTAATTTATCCTGTAGAGTTTGCAAAGCGTGCACAGATGGCAGAGAATTTGATTGTGTAAAGAGACAGGTATGGGGATTCCAGACAGGACCACTTTGGGGAGCTTATTCTGAAGAAATACACTTACCGGAAGTCAACG…	4c3cd8dd13529e7d1d08d168a2b21b85	4c3cd8dd13529e7d1d08d168a2b21b85^4c3cd8dd13529e7d1d08d168a2b21b85^Q:48-659,H:1447-1621^28.155%ID^E:9.52e-09^.^.	nmo (A)	Nitronate monooxygenase (archaea)	uncultured marine thaumarchaeote KM3_31_G08	uncultured archaeon	Archaea	Nitrososphaerota	0	0	0	0	0	0	0	0	0	0	0.205	0	0.566	0.071	0.044	1.27	0	0	0	2.912	1.671	0.26	0.75	0.283
TRINITY_DN21904_c0_g1	GTTAAGACGATGTACTCACTACTTGTTCATAGTAGTGGTTGCAGTTAACTCTACATTGTTAACAATTAATGCAGGAGACTACATCTTCTACACTGACTGGGCTTGGACTTCGTACACGGTATTCTCAATATCGCAGACGTTGATGCTTATAGTAGGTGCAACATATTACCTTACATTTACAGGTGTTCCGGGCACAGCAACGTATTACGGCCTTATTATGACAGTATACACATGGGTAGCTAAAGCCGCGTGGTTTTCACTTGGATATCCATATGACTTCATTGTAACTCCAGTTTGGTTGCCATCAGCAATGCTGTTGGACTTAGTTTACTG	E5FB45	E5FB45^E5FB45^Q:2-331,H:3-112^100%ID^E:3.07e-73^.^.	amoA (A)	Ammonia monooxygenase subunit A (archaea)	uncultured thaumarchaeote	uncultured archaeon	Archaea	Nitrososphaerota	0	0	0	0	0	0	0	0	0	0	0	0.658	8.268	3.25	0	7.466	0.84	0	1.756	5.472	1.34	0	2.392	1.649
TRINITY_DN47341_c0_g1	TGGCTCGTGACATCGGTACCATTCTTCCGGTTGAAATTCACTACGGTGAAGGTATCAACCATTACTTCCACGCAACCATGCACAACCGTGCATCGTATGTTCCCCTCATGCTGACCGGTAACGTTGGACCGAAAGGTTCCGGTTCTCACACTTGGGCGGGTAACTATAAAGCTGGTAACTATCAAGGATCTCATTGGTCCGGACCTGGTTTCGCAGCGATGGTTGCGGAAGATCCTTTCAATGTGATCCTGGATCCAGCCAAGAACGTTGACTGGAAAAATGTTAAGGGTTACCTGAAGGGTGAGGAAGTCAGCTACTGGGC	195952716	195952716^195952716^Q:30-320,H:534-620^38.776%ID^E:3.6e-11^.^.	narG	Nitrate reductase	Candidatus Nitrohelix vancouverensis	Candidatus Nitrohelix vancouverensis	Bacteria	Nitrospinota	0	0	0	0	0.253	0	0	0	0	0	0.108	0.155	0	0	0	0	0	0.877	0	4.163	0	0	0	1.018
TRINITY_DN17956_c0_g1	GTCTTGATTGATCAATCGCGTTGTCGTGGTTATAAGAAATGTGTAGAGCAGTGCCCTTATAAGAAGCCGATGTTCCGTGGAACGACGCGTATTTCAGAGAAATGTATTGCGTGTTACCCACGAATCGAAGGATTGGATCCGTTGACGGAAGGCGACCAAATGGAGACGCGTTGTATGGCGGCTTGTGTTGGTAAGATTCGTTTGCAGGGTCTGGTCAAAGTCGGTGGTAACGGTGAGTGGGCGCATGATCCGGATAACCCGCAGTATTATATGATTCGGGACCGGAAAGTGGCGTTGCCTCTGTACCCGCAGTTGGGTACCGAGCCTAACGGATATTACATTCCGTCGCGTCATGTACCGCGTGCGTATTCACAACAGATGTTTGGTCCTGGAGTGGAT…	c38f3b3288358d3c8c6e16c8f0635076	c38f3b3288358d3c8c6e16c8f0635076^c38f3b3288358d3c8c6e16c8f0635076^Q:1-654,H:208-425^97.706%ID^E:2.96e-157^.^.	nxrB	Nitrite oxidoreductase, beta subunit	Candidatus Nitrohelix vancouverensis	Candidatus Nitrohelix vancouverensis	Bacteria	Nitrospinota	1.759	0.413	0.347	1.166	1.788	2.27	1.175	0.375	0.074	0.199	0.929	1.026	0.173	0.306	0	0.164	0	0.257	0	0.303	0	0.121	0.244	0
TRINITY_DN23912_c0_g1	ATGCGAAGTGGTTCTACGAGCTGGTGTTCAACACGAACAACAACGTAGACATGATCGTAGCTCAGGATATCGAGTTCACCGGTTCTTGTGAATACTCCGATATCGTTCTGGCCCCGAACTCTTGGTCGGAATTTGAGAGTTATGAAATCACTTCCGCATGTTCCAACCCGTTCCATCAGATTTGGGGTGGCACCGGTATTAAACCAATCTTTGACACGATCGACGATAACCTGATTC	195952716	195952716^195952716^Q:6-227,H:660-733^41.892%ID^E:2.02e-15^.^.	narG	Nitrate reductase	Candidatus Nitronauta litoralis	Candidatus Nitronauta litoralis	Bacteria	Nitrospinota	1.77	0	0	0	0.608	0	0	0	0	0	0	1.103	0	0	0	0	1.407	2.209	0	0	0	0	0	2.761
TRINITY_DN16246_c0_g1	GTTGGTGTTCAACACGAACAACAACGTAGACATGATCGTTGCTCAGGATATCGAGTTCACCGGTTCTTGTGAATACTCCGATATCGTTTTGGCCCCGAACTCTTGGGCTGAATTTGAGAGTTATGAGATCACTTCCGCTTGTTCCAATCCGTTCCACCAGATTTGGGGTGGCACCGGTATTAAACCTATCTTTGACACGATCGACGATAACCTGATTCATCGGGAATTCGCCAAGAGAATGGCTCAAGTTACTGGTGACAAGCGGTTTGCGGACTTTATGAAAGTGTACGAAGGTGCAGCTCCCAACCGAACGAAGGCGATGATTCGCCGGCTGTTCACGACGTCGACCACTGGTATGGGTTACAACATCGACGACATCATCA	195952716	195952716^195952716^Q:2-379,H:665-787^35.433%ID^E:5.02e-21^.^.	narG	Nitrate reductase	Candidatus Nitronauta litoralis	Candidatus Nitronauta litoralis	Bacteria	Nitrospinota	0.356	0	0	0.163	0.15	0	0	0	0	0.259	0	0	1.852	1.763	0	2.923	2.74	0	0	2.722	7.724	0	0.328	0.339
TRINITY_DN9873_c0_g1	GGTATTTACCGCCTCGCCAACATGGTTGGTTTGCTGGATGCGATCATTCGTGGTCGTGGCCCCGGTCAGGTATTGGGTGGACGAGCATGGTCCAACTACACTTGGCATGGTGACCAGGCTCCGGGACATTCTTGGACGCATGGTATGCAGACTTCTGACATCGACTTTGCGGATCATCGTTATGCAAAGTTGACCATTCAGTGGGGTAAAAACCTCATTGAGAACAAAATGCCGGAAGCTCACTGGTACACGGAAATCATGGAACGCGGTGGCACACTTGTTACCGTATGTCCTGAGTACAATCCGCCTTCGACGAAAGCGGATTACTGGGTTCCGTGTCGCGCCGGTCTGTCGGATATTTCC	557694409	557694409^557694409^Q:1-348,H:246-361^50%ID^E:7.91e-34^.^.	narG	Nitrate reductase	Candidatus Nitronauta litoralis	Candidatus Nitronauta litoralis	Bacteria	Nitrospinota	0	0	0	0	0	0	0	0	0	0	0	0	2.947	8.497	0	1.664	0.384	0.608	0	2.143	7.649	0.622	1.107	0.377
TRINITY_DN81020_c0_g1	AAAGCTGGTAACTACCAGGGATCACATTGGTCAGGTCCTGGATTTGCAGCCATGGTTGCTGAAGATCCTTTCAACACCATTCTCGATTCTTCCAAGAATATCGACTGGAAGAACGTCAAGGGTTACTTGAAGGGTGAGGAAGTCAGCTACTGGGCGCATCGTGATAAAGCGCTGATCGTTAATACCCCACGGTATGGACGAAAAGTATTCACGGGTCGTTCTCATATGCCGACTCCGACGAAGCTGGTATGGTTCGTTAACGTTAACGTCATCAACAACGCGAAG	A0A0P8A5I7	A0A0P8A5I7^A0A0P8A5I7^Q:4-273,H:583-662^42.222%ID^E:1.53e-12^.^.	narG	Nitrate reductase	Candidatus Nitronauta litoralis	Candidatus Nitronauta litoralis	Bacteria	Nitrospinota	0	0	0	0	0	0	0	0	0	0	0	0	0.794	0	0	7.795	0	0	0	0.588	0	0	0	0
TRINITY_DN58359_c0_g1	ACATCGATTTCGCTGACCATCGTTATGCGAAATTGACCATTCAGTGGGGTAAAAACCTCATTGAGAACAAAATGCCGGAAGCTCACTGGTACACGGAAATCATGGAGCGCGGTGGCACACTCGTTACCGTATGTCCAGAGTACAACCCGCCTTCCACGAAAGCGGACTACTGGATTCCCTGTCGTGCCGGTCTGTCGGACATTTCTGTATTTCTCGGCGCAGCCAAAATCATCATGGATGAAGGTTTGGTTGATGTACCTTACGTCAAGCAATACACCGATATGCCGCTTCTGGTAAGAACCGACAACCTGACCCGTCTGCATCCGGATGATTATATTCCGGGTTACAGAGCTCAGTCATTGCCG	A0A0P8A5I7	A0A0P8A5I7^A0A0P8A5I7^Q:3-362,H:303-421^45.833%ID^E:3.94e-24^.^.	narG	Nitrate reductase	Candidatus Nitronauta litoralis	Candidatus Nitronauta litoralis	Bacteria	Nitrospinota	0.379	0	0	0	0	0	0	0	0	0	0	0	1.25	0.988	0	3.284	0	0	0	4.23	1.084	0.613	1.463	1.489
TRINITY_DN37558_c0_g1	ACATGAAGGTGTACGAAGGTGCAGCTCCCAACCGAACGAAGGCGATGATTCGCCGGCTGTTCACCACGTCGACCACTGGTATGGGTTACAACATCGACGATATCATCAACGGCAAGTATGGTGAGCCGGGGTGTTGTTTGATGCTGTTCAGAACCTACCCACGGTCTCCGTTCTGGGAAATGTTTACTGAGTCCAAGCCTTACTACACTCCGAACGGTCGAATCCAGTTCTATAATGACGAGCCGGAAGCGATCGAATACGGTGAAAACTTCATCGTTCACAGGGAAGGTCCGGAAGGAACTCCTTACCTGCCGAACGTTATCGTATCCACCAACCCCTACATCCGACCCG	A0A0P8A5I7	A0A0P8A5I7^A0A0P8A5I7^Q:30-350,H:770-876^44.545%ID^E:6.33e-20^.^.	narG	Nitrate reductase	Candidatus Nitronauta litoralis	Candidatus Nitronauta litoralis	Bacteria	Nitrospinota	0	0	0	0	0	0	0	0	0	0.229	0	0	2.272	0.642	0	0.854	0	0.327	0.878	4.922	1.174	0.334	0.422	0.207
TRINITY_DN26748_c0_g1	AGCGGACGCCGCATGGAACCCACGCATGTGTCTGCGCGGAATGACATTCCCGCGACGTGTGTACGGTCCTTACCGGAACAAATATCCGATGATTCGCGTTGGCTGGAAACAGTGGGCGGATGATGGATTTCCGTATCTGGATAAAGAGAACCGTGAAAAGTATAAGTTTACCAGCCGGGGAACGGACGAGTTCGTACGTTTAACCTGGGATCAGACCTTCACCTATTTGGCGAAGGGTCATGTTGCTGTAGGTAAAGCTTACAGTGGCGCCCGTGGTGCTCAGCGCTTGAAGAATGAAGGCTACCAGCCTGAAATGATTGAAGCGATGGGCGGATCCGGCC	A0A0P8A5I7	A0A0P8A5I7^A0A0P8A5I7^Q:2-340,H:119-230^43.363%ID^E:5.65e-27^.^.	narG	Nitrate reductase	Candidatus Nitronauta litoralis	Candidatus Nitronauta litoralis	Bacteria	Nitrospinota	0	0	0	0	0	0	0.194	0	0	0	0	0	7.702	4.198	0	5.726	0.237	0.865	0.939	4.638	2.816	0	2.786	1.234
TRINITY_DN30276_c0_g1	GTTTCTGTATGAGGTTAAACCGAAGGAAGTTCTTGCAAGTGAGCGCTGGTGTAGCGACAGCTATGGCGTTGACAAGTAAGAAAGTAGGAGCACAGTTAAAGCCAGTAGTGAAGGTAGGGAATCCGTTGGATTCTTATCCAGATCGTCGATGGGAGGAAGTATACCGAGATCAGTATAAGTATGAGCGGTCCTTCACCTATTGTTGTTCACCGAACGATACCCATCAGTGTCGAGTGCGCGGATTTGTGCGTAACGGTATATTGATGCGTATTGAGCAGAACTACGATCATCACAAAGTAAAAGATCTTTACGGCAACCAAGCGGACGCGGCGTGGAATCCACGAATGTGTTTGCGTGGTATGACGTATCCGCGTCGCGCGTACGGTCCTTATCGGAACA…	A0A0P8A5I7	A0A0P8A5I7^A0A0P8A5I7^Q:12-887,H:17-306^46.233%ID^E:3.45e-78^.^.	narG	Nitrate reductase	Candidatus Nitronauta litoralis	Candidatus Nitronauta litoralis	Bacteria	Nitrospinota	1.253	0	0	0	0	0.432	0	0	0.087	0	0.137	0.194	0.42	0	0.08	0.186	0	0	0	0.142	0.226	0	0	0
TRINITY_DN34735_c0_g1	CCGGGTGTTGGTGAATGGCAAGTACACATGAACCCATTCCTGTGTAAAGACCTTGGTATCAATGATGGCGATTACATTTATTGTGACGCCAACCCGGCTGATCGACCTTACATGGGTTGGAAGCCGTCAGATCCTCGATACAAGGTTGGTCGCCTCATGTTGCGCGCGAAGTACAACCCAGCGTATCCGTATCACACCACGATGATGAAACATGCAACGTGGATTGGTACAGAGCGTACGGTTAAAGCGCACGAAGAACGACCGGACGGACGCGCGATGTCCATGACGACTCCATAC	A7BV24	A7BV24^A7BV24^Q:1-297,H:940-1038^45.455%ID^E:1.73e-19^.^.	narG	Nitrate reductase	Candidatus Nitronauta litoralis	Candidatus Nitronauta litoralis	Bacteria	Nitrospinota	0	0	0	0.298	0	0	0	0	0	0	0.362	0	8.423	3.321	1.131	11.09	1.279	2.034	0	5.709	3.629	2.088	1.219	2.516
TRINITY_DN38498_c0_g1	CTTACCGAATGGATAAGCGGTCTCCGGGTGTTGGTGAATGGCAAGTACACATGAACCCGTTCCTGTGTAAAGACCTTGGTATCAACGATGGTGACTACATCTATTGTGATGCCAACCCGGCCGACAGGCCTTATATGGGTTGGAAGCCGTCTGATCCTCGATACAAGGTTGGCCGCCTCATGTTGCGCGCGAAGTACAACCCTGCGTATCCGTATCACACCACGATGATGAAACATGCAACGTGG	A7BV24	A7BV24^A7BV24^Q:6-236,H:934-1010^50.649%ID^E:1.35e-17^.^.	narG	Nitrate reductase	Candidatus Nitronauta litoralis	Candidatus Nitronauta litoralis	Bacteria	Nitrospinota	1.494	0	1.049	1.166	0	0	0	0	0	0.936	4.789	0.958	4.043	1.579	0	0	0	0	0	2.02	0	1.986	0	4.805
TRINITY_DN34722_c0_g1	AGATCATCATGGATGAAGGTCTGGTTGATGTGCCTTACGTTAAGGAATACACCGATATGCCGCTTCTGGTAAGAACCGACAACCTGACCCGTCTGCATCCGGAAGATTACATTCCGGGTTATAAAGTTCAGTCGCTGCCGAAAGATGGCTTCACCACCAAGTGGATGAAGAACTTCAATCGCAGCAAAATGCCTGACTTTGCAGTATGGGATACCAACACCAACAAGCCGGTAGCGATCACTCGTGAAGATAT	D3DK12	D3DK12^D3DK12^Q:3-248,H:365-460^41.667%ID^E:2.92e-10^.^.	narG	Nitrate reductase	Candidatus Nitronauta litoralis	Candidatus Nitronauta litoralis	Bacteria	Nitrospinota	0	0	0	0	0	0	0	0	0	0	0.606	0	5.941	0	0	0	0	0	0	1.29	0	0	0	0
TRINITY_DN80178_c0_g1	CGTTGGACCGAAAGGTTCCGGTTCTCACACTTGGGCGGGTAACTACAAAGCTGGTAACTACCAAGGATCGCATTGGTCCGGACCTGGTTTCGCGGCGATGGTTGCGGAAGATCCCTTTAACATTATCCTTGACCCAGCCAAGAACGTTGACTGGAAAAACGTCAAGGGTTATCTGAAGGGTGAAGAAGTCAGCTACTGGGCGCATCGTGATAAAGCCTTGATCGTTAATACCCCACGGTATGGACGAAAAGTGTTCACGGGTCGTACTCATATGCCGACTCCGACCAAGCTTGTTTGGTACGTTAATGTTAACGTTATCAATAATGCGAAGTGGTTCTACGAGCTGGTGTTCAACACGAACAACAACGTAGACATGATCGTAGCTCAGGATATCG	D3DK12	D3DK12^D3DK12^Q:29-391,H:576-682^39.837%ID^E:7.6e-19^.^.	narG	Nitrate reductase	Candidatus Nitronauta litoralis	Candidatus Nitronauta litoralis	Bacteria	Nitrospinota	0	0	0	0	0	0	0.228	0	0	0	0	0	1.725	0	0	0	0	0	0	3.5	0	0.51	0	0.311
TRINITY_DN24932_c0_g1	CACGGGTCGTACTCATATGCCGACTCCGACCAAGCTTGTTTGGTACGTTAATGTTAACGTTATCAATAATGCGAAGTGGTTCTACGAGTTGGTGTTCAACACCAACAATAACGTAGACATGATCGTTGCTCAGGATATCGAGTTCACGGGTTCCTGTGAATACTCCGATATCGTTCTCGCCCCGAACTCCTGGGCGGAATTCGAGAGTTACGAAATCACTTCCGCATGTTCCAACCCGTTCCACCAGATCTGGGGTGGCACCGGTATTAAACCCATCTTTGACATGATCGAC	D3DK12	D3DK12^D3DK12^Q:2-283,H:637-731^44.211%ID^E:1.6e-23^.^.	narG	Nitrate reductase	Candidatus Nitronauta litoralis	Candidatus Nitronauta litoralis	Bacteria	Nitrospinota	0	0	0	0	3.669	0	0	0	0	0	1.065	0	0	0	0	3.624	0	0	0	0.55	0	0	0	0
TRINITY_DN33503_c0_g1	GATGCCGATGCATCAGACGGACAGTCTGTACCATAAGGCAAAAACCAAGATGAAGTTCAAGCACGGGTACGAAGCGGACAACCACGCCGTTAACGCGGTACCGAAAGAAACCTTGGTTAAGTTCTCCAAGGCTGAGGACGGGGGTCTGCATGGTAAGGGACTTTGGGAACCTGTTCGAACGGGTTACACTCCTGAGTCTCCGTTGAAAGACCGCTTTGCTGAGATGTATCTCGCGGGGCAATACACTCGCGTTAAGATCTAAGCGTTTGGGAATGCGGACCCTTCGGGGTCCGCGATCCTGTTGCGGTTTTTCTTGACACATATTAGCAACCAGAATCGGCACCTTATAAGGTTCCGGTTTTAACGGAGGTTAAAAAATGCCTGAAGTATATAACTGGC…	D3DK12	D3DK12^D3DK12^Q:5-250,H:1075-1154^40.244%ID^E:2.32e-13^.^.	narG	Nitrate reductase	Candidatus Nitronauta litoralis	Candidatus Nitronauta litoralis	Bacteria	Nitrospinota	0.299	0	0.399	0.28	0	0	0	0.446	0	0	0.88	0	1.341	1.712	0.203	0.493	0.292	0	0	0.939	0	0	2.026	0
TRINITY_DN23494_c0_g1	TGTGTAAAGACCTTGGTATCAACGATGGCGACTACATTTATTGTGACGCCAACCCGGCCGACAGGCCTTACATGGGTTGGAAGCCGTCTGATCCTCGATACAAGGTTGGCCGCCTCATGCTGCGCGCGAAGTACAACCCGGCGTATCCGTACCACACCACGATGATGAAACATGCAACGTGGATCGGTACTGAGCGTACGGTTAAAGCGCACGAAGAACGGCCGGACGGACGCGCGATGTCCATGACCACTCCGTATCAGTCTAACTTCCGATACGGCGGTCAGCAGTCCATCACGCGATCTTGGTTGATGCCTATGCATCAGACAGATAGTCTGTTCCATAAAGCGAAGACGAAGATGAAGTTCAAACACGGTTACGAGGCAGATAACCATGCGGTTA…	M1KVL1	M1KVL1^M1KVL1^Q:664-1107,H:1-148^97.973%ID^E:4.3e-102^.^.	nxrB	Nitrite oxidoreductase, beta subunit	Candidatus Nitronauta litoralis	Candidatus Nitronauta litoralis	Bacteria	Nitrospinota	4.862	0.303	0.486	0.768	1.807	2.839	0.127	0.178	0.384	0.916	1.241	0.455	1.424	0.336	0.053	1.106	0.164	0.316	0	0.626	0.933	0.148	0.103	0.386
TRINITY_DN1094_c0_g1	ACGACCAAAAACTTCTTGTGGGAGAAGGGGTATCGGTTCTACTGTGTAACGCCTAAATCCAGACATACCGCGCATTCGTCCTGGGCGACGACTGACTGGAACATGATCTGGAACAACAACTTCGGCGATCCTTACCGCATGGATAAGCGATCTCCGGGTGTTGGTGAATGGCAAGTACACATGAACCCGTTCCTGTGTAAAGACCTTGGTATCAATGATGGCGATTACATTTATTGTGACGCCAACCCGGCCGATCGGCCTTACATGGGTTGGAAGCCGTCTGATCCTCGATACAAGGTTGGTCGCCTCATGTTGCGCGCGAAGTACAACCCTGCGTATCCATACCACACCACGATGATGAAACATGCAACGTGGATCGGTACTGAGCGTACGGTTAAA…	M1KVL1	M1KVL1^M1KVL1^Q:877-1680,H:1-268^99.254%ID^E:0^.^.	nxrB	Nitrite oxidoreductase, beta subunit	Candidatus Nitronauta litoralis	Candidatus Nitronauta litoralis	Bacteria	Nitrospinota	4.448	0.202	0.33	0.371	1.629	0.768	0.059	0.366	0.037	0.408	2.365	1.18	26.463	24.024	0.565	23.713	9.061	5.634	4.496	24.052	26.228	10.311	11.35	10.147
TRINITY_DN48202_c0_g1	ATGGGCGCACGATCCGGATAACCCCCAGTATTACCTGATTCGGGACCGGAAAGTTGCTCTGCCGCTGTATCCGCAGTTTGGTACGGAGCCGAACGGTTACTATGTACCGTCACGGCACGTTCCGCGTGCGTATTCTCAGCAGATGTTCGGCCCGGGTGTTGACCATGCGATCGATCAGTACATGGTTCCGGATCGTGACCTGTTGGGTATTCTGCAGTTGTTCCGCACGACACAGCGGATCATCTTCAAATGGAAACGTGAGCCCGGTCCGAAGATTTTCGAGACCAACATTCACGGTAAGAAATTTGAGATGTACAATGACACAATCATCGGGTTTAACCGGAAGGGTAAAGAAATCATCCGTGTTACGGTTGAAGAGCCCTTCTACGTCAGACCTGA…	M1KVL1	M1KVL1^M1KVL1^Q:2-409,H:287-422^97.794%ID^E:4.71e-95^.^.	nxrB	Nitrite oxidoreductase, beta subunit	Nitrospina gracilis 3/211	Nitrospina sp.	Bacteria	Nitrospinota	0	0.22	0.13	0	0.084	0.095	0.127	0	0	0	1.945	0	0.365	0.224	0	1.806	1.69	0	0	0.673	0.497	1.077	2.533	0.32
TRINITY_DN29296_c0_g1	CGGAAAGGTAAAGAAATCATCCGTGTTACGGTTGAGGAACCCTTCTACGTCAGACCTGAAGAACATCCAGGCGCAATTTAAGCCTGAGCGAGAAATTTCTGCTTCCGGGGCGGGTTTCCCGCCCCGGAGGGCAGTTAGCTCAACTTATTGTACTTGGGTTAGTCTGACAAATCCGACAACTGCTAAACAGGAGGAAAACTGTGAAAACCAACAAAAGTATTGTATTCGCTTTGGTTGCCGCATTCGTGCTCGGTATGGCAATGACTGCTGGCGCGGCCACCATTAAAGCGGTAAAAGTTAAAGGGGCGATTCCTACCGACCCTTCAAGCCTGTTCTGGTCTGAACGTTATGGCCCGACGGCTTTGAAGCACGTTATTGTCGATATGGATCCTCAAATGA…	c38f3b3288358d3c8c6e16c8f0635076	c38f3b3288358d3c8c6e16c8f0635076^c38f3b3288358d3c8c6e16c8f0635076^Q:1-78,H:400-425^96.154%ID^E:2.18e-08^.^.	nxrB	Nitrite oxidoreductase, beta subunit	uncultured Nitrospina sp.	Nitrospina sp.	Bacteria	Nitrospinota	0	0	0.182	0	0	0	0	0	0	0.169	0	0	0.721	0.56	0	2.54	0.228	0.351	0	1.195	1.506	0.343	0	0
TRINITY_DN36922_c0_g1	GTTAATATTCGCCTACCGCCGAAAACGCGTTATGAGCTATGGGACGAAACCTTACGGTGGCTACCCTCAATTCTGGGATTGGAAAATTCTGAAAATGTTGGAACAATCCAATCCCGGTCAAAATGTATGGAACGTTCGTAAGACGTCGAACAAAGCGATTCATGGTGTTTATGAAGGTGTTACCATCTTCGAAGCGCCTGCCAAGATTGGTTTGAACCAACAGGCAATCGGCTATGTTCCGACCGATGAAGAGTGGCGCTTCCCGAACTTTGGTGAAGATACCGCTCATGGTCGTGAGTTTACTCAGTCTCGTGAAGGTACGTTCGGTGGCGAC	M1KVL1	M1KVL1^M1KVL1^Q:44-334,H:65-161^100%ID^E:5.32e-66^.^.	nxrB	Nitrite oxidoreductase, beta subunit	uncultured Nitrospina sp.	Nitrospina sp.	Bacteria	Nitrospinota	0	0	0	0	0	0	0	0	0	0	0.616	0	2.573	0	0	2.047	0	0	0.984	0	0	0	1.36	0.462
TRINITY_DN80472_c0_g1	CGAAGAGGTGCGCTTCCCGAACTTCGGTGAAGATACCGCTCATGGTCGTGAGTTTACTCAGTCTCGTGAAGGTACGTTCGGTGGCGACAACGGTTGTAAATCCGTGTTGCCTGAGCATAAAATCTGGTTTTTCTATCTACAACGTATTTGTAACCATTGTACGTATCCGGGTTGTTTGGCAGCATGTCCTCGAAAGGCGATCTATAAGCGCCAAGAGGATGGTATCGTGCTGATCGATCAGTCTCGATGTCGTGGTTACAAAAAGTGCGTTGAGCAGTGTCCTTACAAAAAGCCGATGTTCCGTGGTACGACTCGGATTTCCGAGAAATGTAT	M1KVL1	M1KVL1^M1KVL1^Q:2-331,H:133-242^98.182%ID^E:2.71e-75^.^.	nxrB	Nitrite oxidoreductase, beta subunit	uncultured Nitrospina sp.	Nitrospina sp.	Bacteria	Nitrospinota	0	0	0	0	0	0	0	0	0	0.359	0	0	1.04	1.233	0	1.029	0	0	0	1.527	2.68	0	0.91	0
TRINITY_DN38653_c0_g1	ATCGGTTATGTACCTACTGACGAAGAATGGCGCTTCCCGAACTTTGGTGAAGATACCGCTCATGGTCGTGAGTTTACTCAGTCCCGCGAAGGAACCTTCGGTGGTGACAACGGTGTAAGGTCAGTATTGCCAGAGCATAAAATCTGGTTCTTCTATCTTCAAAGAATCTGTAATCACTGTACATATCCAGGCTGTCTGGCTGCTTGTCCGCGTAAAGCAATTTACAAAAGACAAGAAGACGGAATCGTATTGATCGATCAGTCTCGTTGTCGTGGTTACAAAAAGTGTGTTGAGCAGTGTCCTTACAAGAAACCAATGTTTCGTGGAACCACACGTATCTCTGAAA	M1KVL1	M1KVL1^M1KVL1^Q:1-345,H:126-240^99.13%ID^E:1.04e-80^.^.	nxrB	Nitrite oxidoreductase, beta subunit	uncultured Nitrospina sp.	Nitrospina sp.	Bacteria	Nitrospinota	0.425	0	0	0	0.749	0	0	0	0.731	0	0	0	0	0	0	0	0	0	0	0	0	0	0	0
TRINITY_DN50068_c0_g1	ACTTGGAAACTCGAAATATAAACTTGTTAAGAGTAAGAAACGGAGGAAACCATGCCAGAAGTTTATAATTGGCAACTAGGCCGTAAGATGCTGTATCCCTATGAGGAGCGGCATCCGAAGTGGCAGTTTGCCTTTGTGTTTAACATCAACCGGTGTTTGGCTTGTCAGACCTGCTCCATGGCCGATAAGTCAACCTGGTTGTTCTCCAAAGGCCAGGAGTATATGTGGTGGAACAATGTGGAGACCAAACCGTACGGTGGGTATCCACAGTTCTACGATGTCAAAATCACCCAGCTCATCGAACAAGTCAATCCCGGAGGGCAGGTGTGGAACGTCCGCGTAGGTCGGAAACACCATGCGCCATATGGCGTGTTCGAGGGCATGACCATTTTTGATGCC…	A0A0S4LK29	A0A0S4LK29^A0A0S4LK29^Q:52-402,H:1-117^100%ID^E:2.42e-83^.^.	nxrB	Nitrite oxidoreductase, beta subunit	Nitrospira defluvii	Nitrospira sp.	Bacteria	Nitrospirota	0	0	0.251	0.145	0	0.449	0	0.187	0	0	0	0.968	0.995	0	0	0	0	0	0	0	0	0	0	0
TRINITY_DN36327_c1_g1	GTGGAAGCCGTTGTATTACACCATTCGCGTTGAGCAAGTGGCGTTGCCCCTGTATCCACAGTGGGGAACGGAGCCGAATGGGTATTACATTCCACCACGGCAGGCCCCTCGGGGCTACATCCGGCAGATGTTTGGGCCGGGCGTAGACAATGCCATCGAGAAGTATTTAGTGCCGAGCCGGGAGTTGTTGGCGGTGCTGCAGCTGTGGCGCGCGAGCCAGCAGATCCTCTTCCGGTATGACGTGATTCCGGGCCCAAAAGTGTTCGAGACCCAAATCCACGGTAAGAAGTTTGAGATGTACAATGATACCGTGTTGGGCTTCAACAAGTCGGGCAAGGAAGC	U6BLR2	U6BLR2^U6BLR2^Q:2-340,H:283-395^96.46%ID^E:1.62e-75^.^.	nxrB	Nitrite oxidoreductase, beta subunit	Nitrospira marina	Nitrospira sp.	Bacteria	Nitrospirota	0.126	0	0.364	0.154	0.562	0.595	0	0	0.273	0	0.352	0.252	0.484	0	0	0	0	0	0	0	0	0	0	0
TRINITY_DN3628_c0_g1	GAAAACTTCATTTCGCATAGAGAAGGTACGGAAGCAACGCCATATCTGCCGAATGCGATCATGTCGTCCAACCCGTATGTGCGTCCGGATGACTACGGTATTCCTATCACCGCGCAACATCATGATGATAAGACCATCCGGAACATCAAGTTGCCGTGGCAGGAAATCAAACGGTACTCCAACCCATTATGGGAAAAAGGGTATCAATTCTATTGTGTGACACCAAAGACCAGGCATCGCGTGCACAGTCAATGGTCAGTCAATGACTGGGTCCAAATGTATGAGTCGAACTTCGGTGACGCCTATCGTATGGATAAGCGGACTCCGGGTGTCGGGGAACATCAAATCCATATCAACCCACAAGCGGCAAAAGATCGTGGTATCAACGACGGTGACTAT…	A0A0S4LK29	A0A0S4LK29^A0A0S4LK29^Q:975-1883,H:1-303^94.389%ID^E:0^.^.	nxrB	Nitrite oxidoreductase, beta subunit	Nitrospira sp. KM1	Nitrospira sp.	Bacteria	Nitrospirota	0.494	0.128	0.382	0.371	0.393	0.604	0.059	0.071	0.025	0.169	0.352	0.629	1.104	0.886	0.08	0.405	0.219	0.117	0.257	1.328	0.933	0.548	0.375	0.349
TRINITY_DN35299_c0_g1	GCGAAACATCAAGCTGCCGTGGCAGGAAATCAAACGGTACTCCAATCCGTTGTGGGAGAAGGGGTATCAGTTCTATTGTGTGACGCCAAAGACGCGGCACAGGGTTCACAGCCAATGGTCGGTGAACGACTGGGTGCAGATGTATGAATCGAACTTCGGGGATGCGTACCGGATGGACAAACGGACCCCAGGTGTCGGTGAGCATCAATTGCACATGAATCCGCAGTCGGCGAAAGATCGGGGTATCAACGACGGTGACTATGTCTACGTCGATGGAAACCCGGTTGATCGGCCGTACCGGGGTTGGAAACCCAGTGACCCGTATTACAAGGTGGCTCGGTTAATGATTCGCTGTAAGTACAACCCAGCGTTCCCATACCATGTCACCATGGCGAAGCA…	430760422	430760422^430760422^Q:2-562,H:900-1088^45.503%ID^E:2.08e-45^.^.	narG	Nitrate reductase	Nitrospira sp.	Nitrospira sp.	Bacteria	Nitrospirota	0.287	0.183	0	0	0.693	0.509	0.321	0	0.136	0	0.088	0.242	0	0	0	0	0	0	0	0	0	0	0	0.151
TRINITY_DN82757_c0_g1	GGCGACGGGCGGTTCCGGGATTACTTCAAGTTCGTCTATGACAACCGTGTGGACGTTTACGTGCAACGGTTGTTGGATGCCAGCGCCACCGGGTATGTGTACAGTGTCGATACCATGCTGAAGTCCGAAAAGGGCTGGATGGTGATGTGCCGTACCTATCCACGGCAGCCATTCTGGGAAGAGACGAATGAAAGTAAGCCACAATGGACGCGGTCGGGCCGGTATGAGAATTACCGGATCGAGCCGGAAGCCATTGAGTACGGCGAAAACTTCATCTCGCACCGGGAAGGAACGGAAGCAACGCCGTACCTACCAAATGCGATCATGTCGACGAATCCGTATGTACGACCGGATGACTACGGTATTCCCATCACGGCGCAGCATCATGATGACAAGACC…	557694408	557694408^557694408^Q:1-435,H:306-457^44.079%ID^E:7.34e-32^.^.	narG	Nitrate reductase	Nitrospira sp. KM1	Nitrospira sp.	Bacteria	Nitrospirota	0.241	0	0	0	0	0	0.355	0	0	0	0.577	0	0	0	0.212	0	0	0	0	0	0	0	0	0
TRINITY_DN37761_c0_g1	GTCAAGCTCTAACTCTGGAACATCTTACTCTCAGAGACGTATGTTCGGTTATCAGTATGTAGAAGATGATGGTTCTGTTGTAAGTTCACATCCGGGTGATGAAGCATACTGCACTCAGATTCTGGATGACAGAGGCATGGCAGTGCAGACTCAGCTATCATGGGCATATGTAAGGCCTTATGGTGGTAGGATTTGTACAGGTTGTCACTGGGGTTCTTATGATAAGAAGGGTTATCTGAACATTCACACAAAGGCTCTTTACAACTGGTGGTTCAGTGATTTGAGCCATTATGATTCACCATTTATGTGGGCTAACTTAAGAGTTGACAAGGATGGTAAATATGCTGGTGTGAAACATGGTGATGACGTAGTTGTACCTGCTGACGTTTATTATGGTGG…	G9ITI9	G9ITI9^G9ITI9^Q:32-448,H:526-664^94.245%ID^E:2.78e-91^.^.	hzsA	Hydrazine synthase subunit A	Candidatus Scalindua sp. enrichment culture clone 15L	Candidatus Scalindua sp.	Bacteria	PVC group	0	0	0	0	0.066	0	0	0	1.053	0	0	0	1.843	0.306	0	0	0	0	0	0.721	0	0	0	0
TRINITY_DN161736_c0_g1	GGACGACCGAGCGACCGGGGCCCCCGGATCAATCACCAGATCCGAATCCGTCAGGTACGAGTCATCGACGACGAGGGCAAGCAGCTGGGCGTGATGGAGACCGCCGATGCCCTCGCCCTGGCGAACCACAAGGGTTTCGACCTGGTGGAGATCGCCCCCAACCAGCGCCCGCCTGTCTGCCGGATCATGGACTTCGGCAAGTACAAGTACGAGCAGAAGAAGAAGGACCAGGCGAGCAAGAAGAAGCAGCACCATGTGAAGGTCAAGGAAGTCCGTGTACGGCCGAAGATCGGCGAGCACGACATCCAGGTAAAGGTTCGCAAGGCGCGCGCTTTTCTCGAGGCCGGCGACAAGGTGCAGGTGAACTGTCTGTTCCGCGGCCGTGAAATGGCGCACAAG…	290397.Adeh_1975	290397.Adeh_1975^290397.Adeh_1975^Q:13-447,H:14-158^47.586%ID^E:1.49e-28^.^.	nirS	Nitrite reductase (NO-forming)	Pirellula staleyi DSM 6068	Pirellula staleyi DSM 6068	Bacteria	PVC group	1.161	0	0	0.118	0	0	0	0.152	0	0	0.841	0	0	0	0	0	0	0	0	0	0	0	0	0
TRINITY_DN28978_c0_g3	GATATGTTTCGGCGGGTAGCGAAAGCGGTGGCCGAAGCCGAAACGGCACACGATCCTGACCCGGAAGTACGCAGCGAGTGGGAGGATCGCTTTTACTCGCTGATGATCAGTCGACGGTTCATGCCCAACAGCCCGACGTTGATGAACGCCGGGCGGGAGATGGGCATGTTGAGCGCGTGCTTCGTGCTGCCCGTCGGCGACAGCATCGGCGAGATTTTCGACTCAATCAAACACACTGCCCTGATTCAGAAAGC	591158.SSMG_02348	591158.SSMG_02348^591158.SSMG_02348^Q:91-252,H:350-403^40.741%ID^E:3.06e-08^.^.	nrfA	Nitrite reductase (cytochrome c-552)	Planctomycetaceae bacterium	Planctomycetaceae bacterium	Bacteria	PVC group	0	0	0.225	0.127	0.945	0	0.194	0.339	0	0	0	0	0	0	0	0	0	0	0	0	0	0	0	1.084
TRINITY_DN12309_c0_g1	TGGTAGCGTGGTGATTCGATGTCGGAAGTGTTGATCAGTGATCAGGGTTCTCGAGTCACGGATGACTCACGAAAGTCAGTGCTGGGCCTGTCGGCGAACGCCGAGCGGGTACTTCGCGCGCGGTATCTCAAGAAGGACGAAAAGGGCCGGGCTACGGAGTCGCCGAGGGATCTGTTCCGGCGGGTTGCTAAAGCCATTGCCGAAGCGGAATGGACCTACAACTCCGACCCGGAGAGCCGCAGCGAGTGGGAAGACCGGTTCTACACGCTGATGATCAGCCGCCGGTTCATGCCCAACAGCCCGACACTGATGAACGCCGGACGGGAGATGGGCATGCTCAGTGCGTGCTTCGTGCTCCCGGTCGGCGACAGCGTCGACGAGATCTTCGACGCGATCAAG…	591158.SSMG_02348	591158.SSMG_02348^591158.SSMG_02348^Q:106-468,H:307-419^34.711%ID^E:1.03e-12^.^.	nrfA	Nitrite reductase (cytochrome c-552)	Planctomycetia bacterium	Planctomycetia bacterium	Bacteria	PVC group	0.425	0	2.784	2.748	1.91	5.825	6.153	5.158	8.686	1.564	0.518	0	0	0	0	0	0	0	0	0	0	0	0	0
TRINITY_DN143021_c0_g1	CTTTTCACCAGCCGACAAAAAAGATTTCCCTGGATCCTTTGTGAGAGCTTGCAACGACAACATAAAAAAGACCCTTGCACTGGTTGACACCATGCTCGAACTGGCAGACCAGGGCGACCTGGAAAGGGAAGATGTCGGCTGCGGAATTCTATACGGCATCCTTCGCGACTCTGCGTATAAACTGAAACAGCTGGCCGAACAGGAAAAGGCCGTGCACCTCAAAAAAGGCTGGTGGGGAACTGAAGCGGCGCAAAGTAGCCCCACTGCCCCGAATAACCGTAAGACATGAAGAGGAGGAAAAATTGGCAAACTTGAAAGGAACCCAAACGGAGAAGAATATTCTGGCGGCGTTTGCCGGTGAGTCTCAAGCACGAAATCGGTATACCTACTATGCCAGTG…	307153299	307153299^307153299^Q:309-869,H:2-233^28.879%ID^E:8.32e-16^.^.	hcp	Hydroxylamine reductase	Sediminispirochaeta smaragdinae DSM 11293	Sediminispirochaeta smaragdinae DSM 11293	Bacteria	Spirochaetes	0	7.297	0.278	0	0.019	0	0	0	0	0	0	0	0	0	0	0	0	0	0	0	0	0.139	0	0
TRINITY_DN39281_c0_g1	TTCAAATGGAAAACAAAAATTTAACGATTGCTGCAATCGCAGTTGTAGCTGTGGTAATAATCGCTTACGCAGGATTCAACTACATGCAGGATTCATCAGGAGACCAAGGACTAGAGGCAAGAGATGCGCTGTGGGAGGAATGGGAGAACACCCTTTACATGGGAACAACCTCAACTGACTTCCACCCTGGAATAAACATGGGTACAGGATACATGAACTCATTAGCAAAACATCTATCAGGAACTAAGCTTTTCTGGGTTGATCGAACCAATGGAGATGCTTATAATCCACTAGTAGGTGAGAGCTGGGAACTCAAGCAAGACGCAGATGACGTATGGTACGTTGAATTCATGCTAAAAGAAGGCATGGAATTCAATGATGGAACCCCAATTGACGCAG…	1ef2db5b200458ee01c791fbe81f567d	1ef2db5b200458ee01c791fbe81f567d^1ef2db5b200458ee01c791fbe81f567d^Q:270-1634,H:63-496^24.174%ID^E:2.37e-19^.^.	nirS	Nitrite reductase (NO-forming)	Brevibacterium sp. JNUCC-42	Brevibacterium sp. JNUCC-42	Bacteria	Terrabacteria	0.034	0.743	0.494	0.253	0.075	0.319	0.845	0.384	0	0.06	0.137	0.155	0.119	0.041	0.027	0	0.228	0	0	0	0	0.056	0	0.104
TRINITY_DN41144_c0_g1	CCGGTCTAGACTTCGAGTTGCGGCCCGGAGTATGTTTGTTGGCTAGTTTTGGAGAATGTGAAAAGTTGACTAAGAAGCTATATGTTGGAAACCTGTCCTACGCCGCAACCGAGTCGCAGGTACGGGAAATGTTTGAGGCACACGGAACTGTCCAGTCTTTGGCCTGGATCTCGGACCGGGACACCGGTCGGTTCCGTGGTTTCGCCTTTATCGAGATGGAAGATTCCGCGGCCAACGCCGCCATGAAGGCCTTGAACGGCCAAATGGTCGACGGCCGCGAAATGCGTGTTAATGAAGCTCGACCCCAGAACAAGAGCTACAGCGGTGGCGGCGGCGGCGGCGGACGCGACGG	443143.GM18_4427	443143.GM18_4427^443143.GM18_4427^Q:63-311,H:3-86^40.476%ID^E:3.07e-13^.^.	gdh_K15371	Glutamate dehydrogenase	Candidatus Promineofilum breve	Candidatus Promineofilum breve	Bacteria	Terrabacteria	4.115	0	0	0.19	0.178	0.224	1.175	0	0	0	0	0.968	0	0	0	0	0	0	0	0	0	0	0	0
TRINITY_DN112647_c0_g1	CCAGATCCGCGGCGATAACGCCGACCGGGTGCAGGCCAGAATCGTCGCCGAGGCGGCCAACGGCCCCACGACCCCCGCGGCCGACCAGATCCTCTACGAGAAGGGCATCCCGGTGCTGCCCGACATCCTGGCAAATGCCGGGGGCGTCACCGTGAGCTACTTCGAGTGGGTCCAGAACATCGAGAACGAGCAGTGGGACGAGGAGGAAGTCAACACGAAGCTGCTCCGCAAGATGAACAAGGCCACCGACGCGGTGATCGAGAAGCAGAAGGCGGTGAACGAGACGCTCGGCGACCTCGACGCCCGCAGGAAGAAGCGGGGTCTGGGCGGCGACAAGCTCGAGACGGTGGATCTCCGCACCGCCGCCTACATCCTGGCGATTGACCGGG	D5WQR8	D5WQR8^D5WQR8^Q:5-388,H:305-410^55.469%ID^E:8.71e-36^.^.	gdh_K00260	Glutamate dehydrogenase	Kyrpidia tusciae DSM 2912	Kyrpidia tusciae DSM 2912	Bacteria	Terrabacteria	0	0	0	0.307	1.292	2.865	0.228	1.419	0	0.249	0	0	0	0	0	0	0.329	0	0	0	0	0	0	0
TRINITY_DN19063_c0_g2	TTCGCAAATGCCCAGAAAATGGGCTCCGAGACCTTCGAATCGCTGGTAAAGGACGGCGAGAAGTTCCGCAAGGAAGCCTCGAAGAAGACCGAGAAACTGATCGACGACGTTCAGGACTCCGTCCGCGAAATGCGGGACGACGCCGAGGAGAGAGCCGAAGGACTGCTCGACCGTGTTCGTGATCGTTCCAAGCTGAACAAGCTGCAGAGCGCTTTTGACAAGCGTGTTGCTGACGCAATGGATCGCATGAACGTGCCGAGCAAGAACGACATCGACAAGATCAACAAGAAGCTCGACAAGCTTCTGAAGTCGGTCGCGCCGAAGGCGAAGAAGCCCGCGGCCAAGAAGGCGCCTGCCAAGAAAGCGGCCGCCAAGAAAGCGACGACCAAGAAAGCAACG…	63986c0dc9b1c225d175c7e5a9ab4214	63986c0dc9b1c225d175c7e5a9ab4214^63986c0dc9b1c225d175c7e5a9ab4214^Q:22-261,H:40-113^37.805%ID^E:1.21e-07^.^.	gdh_K15371	Glutamate dehydrogenase	Microbacterium sp. 1.5R	Microbacterium sp. 1.5R	Bacteria	Terrabacteria	0.161	0.22	1.587	0.163	0.234	0.388	0.127	0.437	0.297	0.408	1.212	2.806	0	0.214	1.317	0	0	0	0	0.398	0	0	0	0
TRINITY_DN58399_c0_g1	GTGCTGTACACCTTGCCGTAACCACAGGCAACGTCGCCATGTTGCGTCTGCTTCGTCAGCTCCACTTCAGTCCAAATCTGAAGAATGACTTGGAGCAGAGCCCGATATTTGAGGCGATCGGGAAGGGAGACGATATGGTGAGGATTCTCCTTGATTGGCCTGGTGTCAACATACAGTACATGGACTCTATCGGTTTCTCTCCATTCCTCCACGCCTGCAGAAAGGGACACACTCTGGCTGTTGCGAGGATGCTAGATCTCCATCCAGATGTAGTGTTATCCCACAAGGAGGACGGGTTTACTGGGCTACACCTGGCCGTGTATAACGGCTGGACGGAGATTGTAAACATACTGCTGAAACAGCCGGGTATTCAGGTGGACACCATGACGGACAAAGAGA…	7668.SPU_024242tr	7668.SPU_024242tr^7668.SPU_024242tr^Q:132-605,H:2836-2980^30.38%ID^E:6.43e-13^.^.`7668.SPU_024242tr^7668.SPU_024242tr^Q:3-614,H:2198-2394^26.794%ID^E:2.27e-10^.^.`7668.SPU_024242tr^7668.SPU_024242tr^Q:132-635,H:3331-3518^25.888%ID^E:2.59e-10^.^.`7668.SPU_024242tr^7668.SPU_024242tr^Q:132-614,H:171-323^29.518%ID^E:4.46e-10^.^.`7668.SPU_024242tr^7668.SPU_024242tr^Q:3-629,H:1406-1602^28.436%ID^E:1.11…	glsA	Glutaminase	Micromonospora endophytica (Xie et al. 2001) Li et al. 2019	Micromonospora endophytica (Xie et al. 2001) Li et al. 2019	Bacteria	Terrabacteria	0	0	0	0	0	0	0	0	0	0	0	0	0	0	0	0	0	0	3.966	0.076	1.114	0	0	0
TRINITY_DN23718_c0_g1	AGGCAATGGGTGGGTACGCGTTGTCTGGTCTTAGAGGAGCTCACGAAAGAATTTGGCGGACTGGTAGCCGTTGATCACTTAAACCTTGAAATCGAGGCAGGCGAGCGTCACGGAATCATCGGACCCAACGGTGCCGGCAAAACAACCCTGTTTAATCTGATTTGCGGTGAATTGCCGCCGTCAGAGGGCGCCGTCACATTTTTCGGTCAGGATGTTACCCGGATTCCGACCTATAAACGGATTGCCCTGGGAATGTCACGAACATTTCAGATCAACAATTTGTTTCCCAAGCTAAGCGTTCGCCAGAACGTCCTTTTGGCCGCCCAGGGCCTGGAAC	94971612	94971612^94971612^Q:40-294,H:7-99^32.258%ID^E:9.77e-10^.^.`94971612^94971612^Q:13-195,H:321-381^45.902%ID^E:1.53e-08^.^.	nirK	Nitrite reductase (NO-forming)	Paenibacillus donghaensis	Paenibacillus donghaensis	Bacteria	Terrabacteria	0	0.578	1.535	0.434	1.189	0.25	0.659	1.428	0	1.414	1.056	0	0	0	0	0	0	0	0	0	0	0	0.441	0
TRINITY_DN84112_c0_g1	TGCACAGTAATAATCAATGGACAAAGCGCAATGGCTTGTATGGCTTTAGCCATTAGACAAGATGGAGCTGACATTCAAACAGTTGAAGGTCTTTCCCAAGGTGGAAATCTTCATCCTATACAGCAGGCATTCATAGACAAACACGGTTACTCATGTGGATATTGTATACCAGGAATAATTATGTCCGCCAAAGCTTTACTGGATAAGAACTCAGGACCTAGCGATGATGAGATCAAAGAAGGAATCTCTGGAAATATTTGCAGATGCACAGGATATGTTGGCCCGGTTAGAGCAATTAAAGCCGCGGCCGGGATGATGTAAGGAGGTGTACAAGTAAATGGTAGAATCAATATCAGAATATAAATGGCC	339670.Bamb_3852	339670.Bamb_3852^339670.Bamb_3852^Q:1-300,H:101-217^29.06%ID^E:7.15e-12^.^.	nirK (A)	Nitrite reductase (NO-forming) (archaea)	Acidianus sulfidivorans JP7	Acidianus sulfidivorans JP7	Archaea	Thermoproteota	0	0	0	0	0	0	0.262	0.223	2.528	0	0	0	0	0	0	0	0	0	0	0	0	0	0	0
